# Supplementary material for: N-(2-Amino-3,5-dibromo­benz­yl)-N-methyl­cyclo­hexan-1-aminium p-toluenesulfonate
Source: Acta Crystallogr Sect E Struct Rep Online. 2011 Jul 13;67(Pt 8):o2032. doi: 10.1107/S1600536811027358 (PMC3213481; doi:10.1107/S1600536811027358)
Supplement: Supplementary file 1 [file e-67-o2032-sup1.cif]

##############################################################################
#                                                                            #
# This CIF contains the data in a paper accepted for publication in          #
# Acta Crystallographica Section E. It conforms to the requirements of       #
# Notes for Authors for Acta Crystallographica Section E, and has been       #
# peer reviewed under the auspices of the IUCr Commission on Journals.       #
#                                                                            #
# Full details of the Crystallographic Information File format               #
# are given in the paper "The Crystallographic Information File (CIF):       #
# a New Standard Archive File for Crystallography" by S. R. Hall, F. H.      #
# Allen and I. D. Brown [Acta Cryst. (1991), A47, 655-685].                  #
#                                                                            #
# The current version of the core CIF dictionary is obtainable from          #
# ftp://ftp.iucr.org/pub/cif_core.dic.                                       #
#                                                                            #
# Software is freely available for graphical display of the structure(s)     #
# in this CIF. For information consult the CIF software page                 #
# http://www.iucr.org/resources/cif/software.                                #
#                                                                            #
# This file may be used for bona fide research purposes within the           #
# scientific community so long as proper attribution is given to the journal # 
# article from which it was obtained.                                        #
#                                                                            #
##############################################################################
data_global
_audit_creation_method     'PLATON <TABLE ACC> option'
_journal_date_recd_electronic     2011-06-26
_journal_date_accepted     2011-07-07
_journal_name_full     'Acta Crystallographica, Section E'
_journal_year     2011
_journal_volume     67
_journal_issue      8
_journal_page_first     o2032
_journal_page_last     o2032
_journal_paper_category     QO
_journal_coeditor_code     BT5564
_publ_contact_author_name
;
Dr. Sudarshan Mahapatra
;
_publ_contact_author_address
;
Solid State and Structural Chemistry Unit
Indian Institute of Science
Bangalore 560 012
India
;
_publ_contact_author_email     sudarshan@sscu.iisc.ernet.in
_publ_contact_author_fax     '(91) 80 2360 1310'
_publ_contact_author_phone     '(91) 80 2293 2796'
_publ_section_title
;
<i>N</i>-(2-Amino-3,5-dibromobenzyl)-<i>N</i>-methylcyclohexan-1-aminium
<i>p</i>-toluenesulfonate
;
loop_
    _publ_author_name
    _publ_author_footnote
    _publ_author_address
    'Maste, Meenaxi M.' .
;
Department of Pharmaceutical Chemistry,
KLEU's College of Pharmacy, Belgaum
India
;
    'Mahapatra, Sudarshan' .
;
Solid State and Structural Chemistry Unit
Indian Institute of Science
Bangalore 560 012
India
;
    'Ramachandran, Krishna Kumar' .
;
Solid State and Structural Chemistry Unit
Indian Institute of Science
Bangalore 560 012
India
;
    'Venugopala,  K. N.' .
;
Solid State and Structural Chemistry Unit
Indian Institute of Science
Bangalore 560 012
India
;
    'Bhat, A. R.' .
;
Department of Pharmaceutical Chemistry,
KLEU's College of Pharmacy, Belgaum
India
;
data_I
_chemical_name_systematic
;
<i>N</i>-(2-Amino-3,5-dibromobenzyl)-<i>N</i>-methylcyclohexan-1-aminium
<i>p</i>-toluenesulfonate
;
_chemical_name_common     'Bromhexine-PTSA salt'
_chemical_formula_moiety     'C14 H21 Br2 N2 +, C7 H7 O3 S -'
_chemical_formula_sum     ' C21 H28 Br2 N2 O3 S'
_chemical_formula_structural     ?
_chemical_formula_iupac     'C14 H21 Br2 N2 +, C7 H7 O3 S -'
_chemical_formula_weight     548.32
_chemical_melting_point     ?
_symmetry_cell_setting     monoclinic
_symmetry_space_group_name_H-M     'P 21/c'
_symmetry_space_group_name_Hall     '-P 2ybc'
loop_
    _symmetry_equiv_pos_site_id
    _symmetry_equiv_pos_as_xyz
    1 x,y,z
    2 -x,1/2+y,1/2-z
    3 -x,-y,-z
    4 x,1/2-y,1/2+z
_cell_length_a     14.008(5)
_cell_length_b     10.404(5)
_cell_length_c     17.157(5)
_cell_angle_alpha     90
_cell_angle_beta     110.148(5)
_cell_angle_gamma     90
_cell_volume     2347.4(16)
_cell_formula_units_Z     4
_cell_measurement_reflns_used     2343
_cell_measurement_theta_min     2.3
_cell_measurement_theta_max     26.0
_cell_measurement_temperature     293(2)
_cell_special_details
;
;
_exptl_crystal_description     'Needle'
_exptl_crystal_colour     'colorless'
_exptl_crystal_size_max     0.30
_exptl_crystal_size_mid     0.10
_exptl_crystal_size_min     0.08
_exptl_crystal_size_rad     ?
_exptl_crystal_density_diffrn     1.551
_exptl_crystal_density_meas     ?
_exptl_crystal_density_method     'Not Measured'
_exptl_crystal_F_000     1112
_exptl_absorpt_coefficient_mu     3.566
_exptl_absorpt_correction_type     multi-scan
_exptl_absorpt_process_details     '(SADABS; Sheldrick, 1996)'
_exptl_absorpt_correction_T_min     0.4143
_exptl_absorpt_correction_T_max     0.7635
_exptl_special_details
;
;
_diffrn_ambient_temperature     293(2)
_diffrn_radiation_type     'MoK\a'
_diffrn_radiation_wavelength     0.71073
_diffrn_radiation_source     'fine-focus sealed tube'
_diffrn_radiation_monochromator     graphite
_diffrn_measurement_device_type     'Bruker SMART CCD area-detector'
_diffrn_measurement_method     '\f and \w'
_diffrn_detector_area_resol_mean     ?
_diffrn_reflns_number     14496
_diffrn_reflns_av_R_equivalents     0.0518
_diffrn_reflns_av_sigmaI/netI     0.0859
_diffrn_reflns_theta_min     2.33
_diffrn_reflns_theta_max     26.00
_diffrn_reflns_theta_full     26.00
_diffrn_measured_fraction_theta_max     0.998
_diffrn_measured_fraction_theta_full     0.998
_diffrn_reflns_limit_h_min     -15
_diffrn_reflns_limit_h_max     17
_diffrn_reflns_limit_k_min     -11
_diffrn_reflns_limit_k_max     12
_diffrn_reflns_limit_l_min     -21
_diffrn_reflns_limit_l_max     21
_diffrn_reflns_reduction_process
;
;
_diffrn_standards_number     0
_diffrn_standards_interval_count     ?
_diffrn_standards_interval_time     ?
_diffrn_standards_decay_%     ?
_refine_special_details
;
Refinement of <i>F</i>^2^ against ALL reflections. The weighted <i>R</i>-factor
<i>wR</i> and goodness of fit <i>S</i> are based on <i>F</i>^2^, conventional
<i>R</i>-factors <i>R</i> are based on <i>F</i>, with <i>F</i> set to zero for
negative <i>F</i>^2^. The threshold expression of <i>F</i>^2^ >
2\s(<i>F</i>^2^) is used only for calculating <i>R</i>-factors(gt) <i>etc</i>.
and is not relevant to the choice of reflections for refinement.
<i>R</i>-factors based on <i>F</i>^2^ are statistically about twice as large
as those based on <i>F</i>, and <i>R</i>- factors based on ALL data will be
even larger.
;
_reflns_number_total     4608
_reflns_number_gt     2343
_reflns_threshold_expression     I>2\s(I)
_refine_ls_structure_factor_coef     Fsqd
_refine_ls_matrix_type     full
_refine_ls_R_factor_all     0.1359
_refine_ls_R_factor_gt     0.0472
_refine_ls_wR_factor_gt     0.0992
_refine_ls_wR_factor_ref     0.1139
_refine_ls_goodness_of_fit_ref     0.995
_refine_ls_restrained_S_all     0.995
_refine_ls_number_reflns     4608
_refine_ls_number_parameters     272
_refine_ls_number_restraints     4
_refine_ls_hydrogen_treatment     mixed
_refine_ls_weighting_scheme     calc
_refine_ls_weighting_details
                 'calc w=1/[\s^2^(Fo^2^)+(0.0500P)^2^] where P=(Fo^2^+2Fc^2^)/3'
_atom_sites_solution_hydrogens     geom
_atom_sites_solution_primary     direct
_atom_sites_solution_secondary     difmap
_refine_ls_shift/su_max     0.000
_refine_ls_shift/su_mean     0.000
_refine_diff_density_max     0.782
_refine_diff_density_min     -0.710
_refine_ls_extinction_method     none
_refine_ls_extinction_coef     ?
loop_
    _atom_type_symbol
    _atom_type_description
    _atom_type_scat_dispersion_real
    _atom_type_scat_dispersion_imag
    _atom_type_scat_source
    S S 0.1246 0.1234 'International Tables Vol C Tables 4.2.6.8 and 6.1.1.4'
    O O 0.0106 0.0060 'International Tables Vol C Tables 4.2.6.8 and 6.1.1.4'
    N N 0.0061 0.0033 'International Tables Vol C Tables 4.2.6.8 and 6.1.1.4'
    Br Br -0.2901 2.4595 'International Tables Vol C Tables 4.2.6.8 and 6.1.1.4'
    H H 0.0000 0.0000 'International Tables Vol C Tables 4.2.6.8 and 6.1.1.4'
    C C 0.0033 0.0016 'International Tables Vol C Tables 4.2.6.8 and 6.1.1.4'
_computing_data_collection     'SMART (Bruker, 1998)'
_computing_cell_refinement     'SAINT (Bruker, 1998)'
_computing_data_reduction     'SAINT (Bruker, 1998)'
_computing_structure_solution     'SHELXS97 (Sheldrick, 2008)'
_computing_structure_refinement     'SHELXL97 (Sheldrick, 2008)'
_computing_molecular_graphics     'ORTEP-3 for Windows (Farrugia, 1997)'
_computing_publication_material     'PLATON (Spek, 2009)'
loop_
    _atom_site_type_symbol
    _atom_site_label
    _atom_site_fract_x
    _atom_site_fract_y
    _atom_site_fract_z
    _atom_site_U_iso_or_equiv
    _atom_site_thermal_displace_type
    _atom_site_calc_flag
    _atom_site_refinement_flags
    _atom_site_occupancy
    Br Br1 0.06429(3) 0.35949(7) -0.08435(3) 0.0854(3) Uani . . 1.000
    Br Br2 0.14386(4) 0.34597(7) 0.25939(3) 0.0893(3) Uani . . 1.000
    N N1 0.5129(2) 0.2898(3) 0.1723(2) 0.0330(11) Uani . . 1.000
    N N2 0.2969(2) 0.3732(5) -0.0301(2) 0.0666(16) Uani . . 1.000
    C C1 0.2959(3) 0.3727(4) 0.1844(2) 0.0411(14) Uani . . 1.000
    C C2 0.1945(3) 0.3605(4) 0.1704(2) 0.0500(16) Uani . . 1.000
    C C3 0.1249(3) 0.3565(4) 0.0899(3) 0.0548(18) Uani . . 1.000
    C C4 0.1613(3) 0.3629(4) 0.0259(2) 0.0466(14) Uani . . 1.000
    C C5 0.2651(3) 0.3701(4) 0.0360(2) 0.0411(14) Uani . . 1.000
    C C6 0.3321(3) 0.3795(4) 0.1181(2) 0.0356(12) Uani . . 1.000
    C C7 0.4449(3) 0.4040(4) 0.1372(2) 0.0406(14) Uani . . 1.000
    C C8 0.6233(3) 0.3192(4) 0.1819(2) 0.0424(14) Uani . . 1.000
    C C9 0.6906(3) 0.2040(5) 0.2153(3) 0.0628(16) Uani . . 1.000
    C C10 0.8014(3) 0.2361(6) 0.2280(3) 0.095(3) Uani . . 1.000
    C C11 0.8394(3) 0.3534(5) 0.2807(3) 0.080(2) Uani . . 1.000
    C C12 0.7710(3) 0.4670(5) 0.2473(3) 0.084(2) Uani . . 1.000
    C C13 0.6605(3) 0.4379(4) 0.2365(3) 0.0639(18) Uani . . 1.000
    C C14 0.4737(3) 0.1716(4) 0.1239(2) 0.0419(14) Uani . . 1.000
    S S1 0.48360(7) 0.75893(10) 0.09405(5) 0.0358(3) Uani . . 1.000
    O O1 0.50153(19) 0.6560(3) 0.04343(15) 0.0440(10) Uani . . 1.000
    O O2 0.48544(18) 0.7100(3) 0.17409(14) 0.0436(9) Uani . . 1.000
    O O3 0.5480(2) 0.8695(3) 0.10102(18) 0.0572(11) Uani . . 1.000
    C C15 0.3570(3) 0.8101(4) 0.0421(2) 0.0317(11) Uani . . 1.000
    C C16 0.2762(3) 0.7309(4) 0.0396(2) 0.0486(16) Uani . . 1.000
    C C17 0.1786(3) 0.7695(5) 0.0001(3) 0.0632(19) Uani . . 1.000
    C C18 0.1571(3) 0.8892(5) -0.0385(3) 0.0596(19) Uani . . 1.000
    C C19 0.2376(3) 0.9666(5) -0.0353(2) 0.0599(17) Uani . . 1.000
    C C20 0.3377(3) 0.9273(4) 0.0037(2) 0.0455(16) Uani . . 1.000
    C C21 0.0474(3) 0.9326(6) -0.0849(3) 0.097(2) Uani . . 1.000
    H H1 0.510(3) 0.283(4) 0.221(2) 0.039(12) Uiso . . 1.000
    H H1A 0.34145 0.37656 0.23856 0.0493 Uiso . . 1.000
    H H2A 0.3594(16) 0.376(5) -0.025(2) 0.1165 Uiso . . 1.000
    H H2B 0.257(2) 0.362(5) -0.0791(13) 0.1165 Uiso . . 1.000
    H H3 0.05550 0.34954 0.08003 0.0656 Uiso . . 1.000
    H H7A 0.46572 0.47432 0.17655 0.0483 Uiso . . 1.000
    H H7B 0.45510 0.43113 0.08657 0.0483 Uiso . . 1.000
    H H8 0.62560 0.33869 0.12668 0.0509 Uiso . . 1.000
    H H9A 0.68487 0.17775 0.26774 0.0753 Uiso . . 1.000
    H H9B 0.66849 0.13292 0.17664 0.0753 Uiso . . 1.000
    H H10A 0.80824 0.24959 0.17422 0.1137 Uiso . . 1.000
    H H10B 0.84369 0.16334 0.25395 0.1137 Uiso . . 1.000
    H H11A 0.84262 0.33587 0.33704 0.0963 Uiso . . 1.000
    H H11B 0.90757 0.37357 0.28204 0.0963 Uiso . . 1.000
    H H12A 0.79431 0.53895 0.28507 0.1008 Uiso . . 1.000
    H H12B 0.77540 0.49181 0.19414 0.1008 Uiso . . 1.000
    H H13A 0.65444 0.42325 0.29040 0.0774 Uiso . . 1.000
    H H13B 0.61841 0.51114 0.21117 0.0774 Uiso . . 1.000
    H H14A 0.51760 0.10072 0.14848 0.0629 Uiso . . 1.000
    H H14B 0.40641 0.15390 0.12394 0.0629 Uiso . . 1.000
    H H14C 0.47148 0.18343 0.06781 0.0629 Uiso . . 1.000
    H H16 0.28896 0.65083 0.06524 0.0582 Uiso . . 1.000
    H H17 0.12543 0.71510 -0.00111 0.0757 Uiso . . 1.000
    H H19 0.22494 1.04752 -0.05974 0.0719 Uiso . . 1.000
    H H20 0.39114 0.98030 0.00355 0.0546 Uiso . . 1.000
    H H21A 0.00115 0.86721 -0.08053 0.1456 Uiso . . 1.000
    H H21B 0.03425 1.01093 -0.06074 0.1456 Uiso . . 1.000
    H H21C 0.03824 0.94686 -0.14227 0.1456 Uiso . . 1.000
loop_
    _atom_site_aniso_label
    _atom_site_aniso_U_11
    _atom_site_aniso_U_22
    _atom_site_aniso_U_33
    _atom_site_aniso_U_12
    _atom_site_aniso_U_13
    _atom_site_aniso_U_23
    Br1 0.0448(3) 0.1514(7) 0.0473(3) 0.0073(3) -0.0002(2) -0.0107(3)
    Br2 0.0855(4) 0.1380(7) 0.0625(3) 0.0055(4) 0.0488(3) -0.0046(3)
    N1 0.0363(18) 0.030(2) 0.0331(18) -0.0035(16) 0.0126(15) -0.0005(17)
    N2 0.049(2) 0.114(4) 0.040(2) 0.006(3) 0.0193(17) 0.007(2)
    C1 0.043(2) 0.039(3) 0.038(2) 0.002(2) 0.0096(18) -0.001(2)
    C2 0.053(3) 0.061(3) 0.042(2) 0.001(3) 0.024(2) -0.002(2)
    C3 0.040(2) 0.073(4) 0.053(3) -0.001(2) 0.018(2) -0.006(3)
    C4 0.035(2) 0.059(3) 0.039(2) 0.005(2) 0.0042(18) -0.001(2)
    C5 0.038(2) 0.046(3) 0.039(2) 0.006(2) 0.0130(18) -0.002(2)
    C6 0.039(2) 0.026(2) 0.041(2) 0.001(2) 0.0128(18) 0.001(2)
    C7 0.039(2) 0.034(3) 0.044(2) -0.001(2) 0.0081(18) 0.004(2)
    C8 0.032(2) 0.053(3) 0.042(2) -0.004(2) 0.0124(17) 0.003(2)
    C9 0.045(2) 0.062(3) 0.072(3) 0.009(3) 0.008(2) -0.017(3)
    C10 0.045(3) 0.124(6) 0.107(4) 0.011(4) 0.016(3) -0.038(4)
    C11 0.041(3) 0.110(5) 0.080(4) -0.014(3) 0.008(2) -0.016(4)
    C12 0.046(3) 0.084(4) 0.101(4) -0.016(3) -0.002(3) 0.018(4)
    C13 0.040(2) 0.039(3) 0.096(4) -0.005(2) 0.002(2) 0.003(3)
    C14 0.059(2) 0.026(3) 0.042(2) -0.004(2) 0.019(2) -0.008(2)
    S1 0.0422(5) 0.0333(7) 0.0320(5) -0.0031(6) 0.0131(4) 0.0001(5)
    O1 0.0552(16) 0.044(2) 0.0405(15) 0.0049(14) 0.0263(13) -0.0070(14)
    O2 0.0583(16) 0.0459(19) 0.0260(13) 0.0045(15) 0.0137(12) 0.0001(13)
    O3 0.0478(16) 0.045(2) 0.070(2) -0.0120(16) 0.0089(14) 0.0067(16)
    C15 0.043(2) 0.028(2) 0.0253(18) -0.002(2) 0.0133(16) -0.0019(19)
    C16 0.051(3) 0.041(3) 0.051(2) -0.002(3) 0.014(2) 0.012(2)
    C17 0.045(3) 0.079(4) 0.062(3) -0.005(3) 0.014(2) 0.016(3)
    C18 0.050(3) 0.078(4) 0.045(3) 0.012(3) 0.009(2) 0.001(3)
    C19 0.076(3) 0.039(3) 0.052(3) 0.009(3) 0.006(2) 0.003(2)
    C20 0.053(3) 0.040(3) 0.035(2) -0.005(2) 0.0042(19) -0.001(2)
    C21 0.059(3) 0.114(5) 0.096(4) 0.027(3) -0.002(3) 0.012(4)
_geom_special_details
;
Bond distances, angles <i>etc</i>. have been calculated using the rounded
fractional coordinates. All su's are estimated from the variances of the
(full) variance-covariance matrix. The cell e.s.d.'s are taken into account in
the estimation of distances, angles and torsion angles
;
loop_
    _geom_bond_atom_site_label_1
    _geom_bond_atom_site_label_2
    _geom_bond_site_symmetry_1
    _geom_bond_site_symmetry_2
    _geom_bond_distance
    _geom_bond_publ_flag
    Br1 C4 . . 1.912(4) no
    Br2 C2 . . 1.898(4) no
    S1 O1 . . 1.454(3) no
    S1 O2 . . 1.456(3) no
    S1 O3 . . 1.441(3) no
    S1 C15 . . 1.770(4) no
    N1 C7 . . 1.512(5) no
    N1 C8 . . 1.529(5) no
    N1 C14 . . 1.480(5) no
    N2 C5 . . 1.354(5) no
    N1 H1 . . 0.85(3) no
    N2 H2B . . 0.84(2) no
    N2 H2A . . 0.85(3) no
    C1 C2 . . 1.363(6) no
    C1 C6 . . 1.398(5) no
    C2 C3 . . 1.390(6) no
    C3 C4 . . 1.362(6) no
    C4 C5 . . 1.406(6) no
    C5 C6 . . 1.401(5) no
    C6 C7 . . 1.521(6) no
    C8 C9 . . 1.511(7) no
    C8 C13 . . 1.529(6) no
    C9 C10 . . 1.528(7) no
    C10 C11 . . 1.503(8) no
    C11 C12 . . 1.505(7) no
    C12 C13 . . 1.525(7) no
    C1 H1A . . 0.9300 no
    C3 H3 . . 0.9300 no
    C7 H7A . . 0.9700 no
    C7 H7B . . 0.9700 no
    C8 H8 . . 0.9800 no
    C9 H9B . . 0.9700 no
    C9 H9A . . 0.9700 no
    C10 H10B . . 0.9700 no
    C10 H10A . . 0.9700 no
    C11 H11A . . 0.9700 no
    C11 H11B . . 0.9700 no
    C12 H12A . . 0.9700 no
    C12 H12B . . 0.9700 no
    C13 H13A . . 0.9700 no
    C13 H13B . . 0.9700 no
    C14 H14B . . 0.9600 no
    C14 H14C . . 0.9600 no
    C14 H14A . . 0.9600 no
    C15 C16 . . 1.389(6) no
    C15 C20 . . 1.368(6) no
    C16 C17 . . 1.361(6) no
    C17 C18 . . 1.394(7) no
    C18 C19 . . 1.371(7) no
    C18 C21 . . 1.535(7) no
    C19 C20 . . 1.391(6) no
    C16 H16 . . 0.9300 no
    C17 H17 . . 0.9300 no
    C19 H19 . . 0.9300 no
    C20 H20 . . 0.9300 no
    C21 H21A . . 0.9600 no
    C21 H21B . . 0.9600 no
    C21 H21C . . 0.9600 no
loop_
    _geom_contact_atom_site_label_1
    _geom_contact_atom_site_label_2
    _geom_contact_distance
    _geom_contact_site_symmetry_1
    _geom_contact_site_symmetry_2
    _geom_contact_publ_flag
    Br1 N2 3.068(3) . . no
    Br1 Br2 3.880(2) . 4_554 no
    Br2 Br1 3.880(2) . 4_555 no
    Br1 H2B 2.67(3) . . no
    Br2 H19 3.1200 . 4_565 no
    S1 H14C 3.1100 . 3_665 no
    S1 H1 3.15(3) . 2_655 no
    S1 H2A 3.16(3) . 3_665 no
    O1 C7 3.312(5) . . no
    O1 N2 2.926(4) . 3_665 no
    O2 N1 2.756(4) . 2_655 no
    O2 C14 3.337(4) . 2_655 no
    O2 C7 3.257(5) . . no
    O3 C14 3.376(5) . 1_565 no
    O1 H2A 2.11(3) . 3_665 no
    O1 H8 2.8500 . 3_665 no
    O1 H7B 2.6000 . . no
    O1 H7B 2.6600 . 3_665 no
    O1 H14C 2.6600 . 3_665 no
    O2 H13B 2.7100 . . no
    O2 H16 2.8100 . . no
    O2 H7A 2.4700 . . no
    O2 H9A 2.9100 . 2_655 no
    O2 H1 1.93(4) . 2_655 no
    O3 H20 2.5300 . . no
    O3 H1A 2.6500 . 2_655 no
    O3 H14C 2.8700 . 3_665 no
    O3 H20 2.7300 . 3_675 no
    O3 H14A 2.6200 . 1_565 no
    N1 O2 2.756(4) . 2_645 no
    N2 Br1 3.068(3) . . no
    N2 O1 2.926(4) . 3_665 no
    N2 H7B 2.5000 . . no
    C5 C14 3.470(6) . . no
    C7 O2 3.257(5) . . no
    C7 O1 3.312(5) . . no
    C14 C20 3.411(6) . 1_545 no
    C14 O2 3.337(4) . 2_645 no
    C14 O3 3.376(5) . 1_545 no
    C14 C5 3.470(6) . . no
    C20 C14 3.411(6) . 1_565 no
    C1 H1 2.99(4) . . no
    C3 H21A 2.8900 . 3_565 no
    C5 H16 2.9600 . . no
    C5 H14B 3.0300 . . no
    C6 H16 2.9600 . . no
    C6 H14B 2.5600 . . no
    C7 H2A 2.64(3) . . no
    C7 H13B 2.5800 . . no
    C9 H14A 2.5400 . . no
    C13 H7A 2.5900 . . no
    C14 H20 2.8100 . 1_545 no
    C14 H9B 2.5900 . . no
    C17 H11A 2.9900 . 2_655 no
    C17 H10A 3.0700 . 3_665 no
    C18 H10A 2.9200 . 3_665 no
    C20 H14B 3.0600 . 1_565 no
    H1 H13A 2.4500 . . no
    H1 S1 3.15(3) . 2_645 no
    H1 H9A 2.5500 . . no
    H1 C1 2.99(4) . . no
    H1 O2 1.93(4) . 2_645 no
    H1A H7A 2.5400 . . no
    H1A O3 2.6500 . 2_645 no
    H2A H7B 2.0100 . . no
    H2A S1 3.16(3) . 3_665 no
    H2A O1 2.11(3) . 3_665 no
    H2A C7 2.64(3) . . no
    H2B Br1 2.67(3) . . no
    H2B H12B 2.4100 . 3_665 no
    H3 H17 2.5200 . 3_565 no
    H3 H21A 2.3900 . 3_565 no
    H7A H1A 2.5400 . . no
    H7A C13 2.5900 . . no
    H7A H13B 2.0500 . . no
    H7A O2 2.4700 . . no
    H7B N2 2.5000 . . no
    H7B O1 2.6000 . . no
    H7B H8 2.4400 . . no
    H7B O1 2.6600 . 3_665 no
    H7B H2A 2.0100 . . no
    H8 H12B 2.5700 . . no
    H8 O1 2.8500 . 3_665 no
    H8 H7B 2.4400 . . no
    H8 H10A 2.5800 . . no
    H9A O2 2.9100 . 2_645 no
    H9A H1 2.5500 . . no
    H9B C14 2.5900 . . no
    H9B H14A 2.0300 . . no
    H10A C18 2.9200 . 3_665 no
    H10A C17 3.0700 . 3_665 no
    H10A H8 2.5800 . . no
    H11A C17 2.9900 . 2_645 no
    H12B H2B 2.4100 . 3_665 no
    H12B H8 2.5700 . . no
    H13A H1 2.4500 . . no
    H13B H7A 2.0500 . . no
    H13B O2 2.7100 . . no
    H13B C7 2.5800 . . no
    H14A O3 2.6200 . 1_545 no
    H14A H9B 2.0300 . . no
    H14A C9 2.5400 . . no
    H14B C5 3.0300 . . no
    H14B C20 3.0600 . 1_545 no
    H14B C6 2.5600 . . no
    H14C O3 2.8700 . 3_665 no
    H14C O1 2.6600 . 3_665 no
    H14C H20 2.4700 . 1_545 no
    H14C S1 3.1100 . 3_665 no
    H16 O2 2.8100 . . no
    H16 C5 2.9600 . . no
    H16 C6 2.9600 . . no
    H17 H21A 2.4000 . . no
    H17 H3 2.5200 . 3_565 no
    H19 Br2 3.1200 . 4_564 no
    H20 O3 2.5300 . . no
    H20 C14 2.8100 . 1_565 no
    H20 H14C 2.4700 . 1_565 no
    H20 O3 2.7300 . 3_675 no
    H21A H17 2.4000 . . no
    H21A C3 2.8900 . 3_565 no
    H21A H3 2.3900 . 3_565 no
    H21B H21B 2.5900 . 3_575 no
loop_
    _geom_angle_atom_site_label_1
    _geom_angle_atom_site_label_2
    _geom_angle_atom_site_label_3
    _geom_angle_site_symmetry_1
    _geom_angle_site_symmetry_2
    _geom_angle_site_symmetry_3
    _geom_angle
    _geom_angle_publ_flag
    O2 S1 O3 . . . 113.17(17) no
    O2 S1 C15 . . . 105.61(17) no
    O3 S1 C15 . . . 106.95(19) no
    O1 S1 O3 . . . 113.92(18) no
    O1 S1 C15 . . . 105.66(17) no
    O1 S1 O2 . . . 110.80(17) no
    C8 N1 C14 . . . 113.1(3) no
    C7 N1 C8 . . . 111.2(3) no
    C7 N1 C14 . . . 111.6(3) no
    C7 N1 H1 . . . 103(3) no
    C8 N1 H1 . . . 107(3) no
    C14 N1 H1 . . . 110(3) no
    C5 N2 H2A . . . 123(2) no
    H2A N2 H2B . . . 114(3) no
    C5 N2 H2B . . . 122(2) no
    C2 C1 C6 . . . 120.6(3) no
    Br2 C2 C3 . . . 117.9(3) no
    Br2 C2 C1 . . . 121.4(3) no
    C1 C2 C3 . . . 120.7(4) no
    C2 C3 C4 . . . 118.1(4) no
    Br1 C4 C3 . . . 117.4(3) no
    C3 C4 C5 . . . 124.2(3) no
    Br1 C4 C5 . . . 118.4(3) no
    N2 C5 C4 . . . 121.5(3) no
    N2 C5 C6 . . . 122.7(4) no
    C4 C5 C6 . . . 115.7(3) no
    C1 C6 C5 . . . 120.6(4) no
    C5 C6 C7 . . . 121.0(3) no
    C1 C6 C7 . . . 118.3(3) no
    N1 C7 C6 . . . 114.8(3) no
    C9 C8 C13 . . . 111.8(3) no
    N1 C8 C9 . . . 111.0(3) no
    N1 C8 C13 . . . 110.3(3) no
    C8 C9 C10 . . . 110.6(4) no
    C9 C10 C11 . . . 113.3(4) no
    C10 C11 C12 . . . 111.2(4) no
    C11 C12 C13 . . . 112.1(4) no
    C8 C13 C12 . . . 110.6(4) no
    C6 C1 H1A . . . 120.00 no
    C2 C1 H1A . . . 120.00 no
    C2 C3 H3 . . . 121.00 no
    C4 C3 H3 . . . 121.00 no
    N1 C7 H7A . . . 109.00 no
    C6 C7 H7B . . . 109.00 no
    N1 C7 H7B . . . 109.00 no
    C6 C7 H7A . . . 109.00 no
    H7A C7 H7B . . . 108.00 no
    C13 C8 H8 . . . 108.00 no
    N1 C8 H8 . . . 108.00 no
    C9 C8 H8 . . . 108.00 no
    H9A C9 H9B . . . 108.00 no
    C8 C9 H9B . . . 110.00 no
    C10 C9 H9A . . . 110.00 no
    C8 C9 H9A . . . 110.00 no
    C10 C9 H9B . . . 109.00 no
    C11 C10 H10A . . . 109.00 no
    C11 C10 H10B . . . 109.00 no
    C9 C10 H10B . . . 109.00 no
    C9 C10 H10A . . . 109.00 no
    H10A C10 H10B . . . 108.00 no
    C10 C11 H11B . . . 109.00 no
    C10 C11 H11A . . . 109.00 no
    H11A C11 H11B . . . 108.00 no
    C12 C11 H11A . . . 109.00 no
    C12 C11 H11B . . . 109.00 no
    C11 C12 H12A . . . 109.00 no
    C13 C12 H12A . . . 109.00 no
    C13 C12 H12B . . . 109.00 no
    C11 C12 H12B . . . 109.00 no
    H12A C12 H12B . . . 108.00 no
    C12 C13 H13A . . . 110.00 no
    C12 C13 H13B . . . 109.00 no
    C8 C13 H13A . . . 110.00 no
    C8 C13 H13B . . . 109.00 no
    H13A C13 H13B . . . 108.00 no
    H14B C14 H14C . . . 109.00 no
    N1 C14 H14A . . . 110.00 no
    N1 C14 H14B . . . 109.00 no
    N1 C14 H14C . . . 109.00 no
    H14A C14 H14B . . . 109.00 no
    H14A C14 H14C . . . 109.00 no
    S1 C15 C16 . . . 120.1(3) no
    S1 C15 C20 . . . 120.5(3) no
    C16 C15 C20 . . . 119.4(4) no
    C15 C16 C17 . . . 120.6(4) no
    C16 C17 C18 . . . 121.1(4) no
    C17 C18 C19 . . . 117.7(4) no
    C17 C18 C21 . . . 121.5(4) no
    C19 C18 C21 . . . 120.7(5) no
    C18 C19 C20 . . . 121.7(4) no
    C15 C20 C19 . . . 119.5(4) no
    C15 C16 H16 . . . 120.00 no
    C17 C16 H16 . . . 120.00 no
    C16 C17 H17 . . . 119.00 no
    C18 C17 H17 . . . 120.00 no
    C18 C19 H19 . . . 119.00 no
    C20 C19 H19 . . . 119.00 no
    C15 C20 H20 . . . 120.00 no
    C19 C20 H20 . . . 120.00 no
    C18 C21 H21A . . . 109.00 no
    C18 C21 H21B . . . 109.00 no
    C18 C21 H21C . . . 110.00 no
    H21A C21 H21B . . . 109.00 no
    H21A C21 H21C . . . 110.00 no
    H21B C21 H21C . . . 110.00 no
loop_
    _geom_torsion_atom_site_label_1
    _geom_torsion_atom_site_label_2
    _geom_torsion_atom_site_label_3
    _geom_torsion_atom_site_label_4
    _geom_torsion_site_symmetry_1
    _geom_torsion_site_symmetry_2
    _geom_torsion_site_symmetry_3
    _geom_torsion_site_symmetry_4
    _geom_torsion
    _geom_torsion_publ_flag
    O2 S1 C15 C16 . . . . -47.4(3) no
    O1 S1 C15 C16 . . . . 70.1(3) no
    O1 S1 C15 C20 . . . . -109.6(3) no
    O3 S1 C15 C20 . . . . 12.1(4) no
    O2 S1 C15 C20 . . . . 133.0(3) no
    O3 S1 C15 C16 . . . . -168.2(3) no
    C8 N1 C7 C6 . . . . 174.7(3) no
    C14 N1 C8 C13 . . . . -176.8(3) no
    C7 N1 C8 C9 . . . . -178.8(3) no
    C7 N1 C8 C13 . . . . 56.7(4) no
    C14 N1 C7 C6 . . . . 47.3(4) no
    C14 N1 C8 C9 . . . . -52.3(4) no
    C2 C1 C6 C5 . . . . -1.9(6) no
    C2 C1 C6 C7 . . . . 175.1(4) no
    C6 C1 C2 C3 . . . . -1.0(6) no
    C6 C1 C2 Br2 . . . . 178.1(3) no
    Br2 C2 C3 C4 . . . . -178.0(3) no
    C1 C2 C3 C4 . . . . 1.1(6) no
    C2 C3 C4 Br1 . . . . -179.2(3) no
    C2 C3 C4 C5 . . . . 1.7(6) no
    C3 C4 C5 N2 . . . . 178.4(4) no
    Br1 C4 C5 N2 . . . . -0.7(6) no
    Br1 C4 C5 C6 . . . . 176.6(3) no
    C3 C4 C5 C6 . . . . -4.3(6) no
    N2 C5 C6 C1 . . . . -178.4(4) no
    N2 C5 C6 C7 . . . . 4.7(7) no
    C4 C5 C6 C7 . . . . -172.6(4) no
    C4 C5 C6 C1 . . . . 4.3(6) no
    C1 C6 C7 N1 . . . . 75.0(5) no
    C5 C6 C7 N1 . . . . -108.1(4) no
    N1 C8 C9 C10 . . . . -177.7(3) no
    C9 C8 C13 C12 . . . . 55.3(5) no
    C13 C8 C9 C10 . . . . -54.1(5) no
    N1 C8 C13 C12 . . . . 179.3(3) no
    C8 C9 C10 C11 . . . . 53.7(5) no
    C9 C10 C11 C12 . . . . -53.7(6) no
    C10 C11 C12 C13 . . . . 54.2(5) no
    C11 C12 C13 C8 . . . . -55.1(5) no
    S1 C15 C16 C17 . . . . 179.8(3) no
    C20 C15 C16 C17 . . . . -0.6(6) no
    S1 C15 C20 C19 . . . . -178.7(3) no
    C16 C15 C20 C19 . . . . 1.7(5) no
    C15 C16 C17 C18 . . . . -0.2(7) no
    C16 C17 C18 C19 . . . . 0.0(7) no
    C16 C17 C18 C21 . . . . 178.6(4) no
    C17 C18 C19 C20 . . . . 1.1(6) no
    C21 C18 C19 C20 . . . . -177.6(4) no
    C18 C19 C20 C15 . . . . -1.9(6) no
loop_
    _geom_hbond_atom_site_label_D
    _geom_hbond_atom_site_label_H
    _geom_hbond_atom_site_label_A
    _geom_hbond_site_symmetry_A
    _geom_hbond_distance_DH
    _geom_hbond_distance_HA
    _geom_hbond_distance_DA
    _geom_hbond_angle_DHA
    _geom_hbond_publ_flag
    N1 H1 O2 2_645 0.85(3) 1.93(4) 2.756(4) 161(4) yes
    N2 H2A O1 3_665 0.85(3) 2.11(3) 2.926(4) 162(4) yes
    N2 H2B Br1 . 0.84(2) 2.67(3) 3.068(3) 111(2) yes
    C7 H7A O2 . 0.9700 2.4700 3.257(5) 138.00 yes
    C20 H20 O3 . 0.9300 2.5300 2.905(5) 104.00 yes
