# Supplementary material for: N-(2-Amino-3,5-dibromo­benz­yl)-N-methyl­cyclo­hexan-1-aminium p-toluenesulfonate
Source: Acta Crystallogr Sect E Struct Rep Online. 2011 Jul 13;67(Pt 8):o2032. doi: 10.1107/S1600536811027358 (PMC3213481; doi:10.1107/S1600536811027358)
Supplement: Supplementary file 3 [file e-67-o2032-Isup3.hkl]

#
# h,k,l, Fc-squared, Fo-squared, sigma(Fo-squared) and status flag
#
data_I
_shelx_title ' brptsa_0m in P2(1)/c'
_shelx_refln_list_code          4
_shelx_F_calc_maximum      232.19
_exptl_crystal_F_000      1112.00
_reflns_d_resolution_high  0.8107
 
loop_
 _symmetry_equiv_pos_as_xyz
 'x, y, z'
 '-x, y+1/2, -z+1/2'
 '-x, -y, -z'
 'x, -y-1/2, z-1/2'
 
_cell_length_a    14.0080
_cell_length_b    10.4040
_cell_length_c    17.1570
_cell_angle_alpha  90.000
_cell_angle_beta  110.148
_cell_angle_gamma  90.000
 
_shelx_F_squared_multiplier     1.000
 
loop_
 _refln_index_h
 _refln_index_k
 _refln_index_l
 _refln_F_squared_calc
 _refln_F_squared_meas
 _refln_F_squared_sigma
 _refln_observed_status
   2   0   0     1441.75     1521.53     36.92 o
   3   0   0    39092.74    38966.94    557.09 o
   4   0   0      176.41      173.46     12.45 o
   5   0   0    26505.68    26560.72    428.51 o
   6   0   0    15024.34    16275.62    240.91 o
   7   0   0     3669.92     4074.46    130.16 o
   8   0   0      566.31      531.00     26.14 o
   9   0   0     9471.29     9412.38    178.51 o
  10   0   0     3596.78     3368.29     78.54 o
  11   0   0     1563.71     1552.11     55.74 o
  12   0   0       62.77       35.13     34.17 o
  13   0   0      385.14      429.15     49.18 o
  14   0   0     1189.77     1381.16     62.10 o
  15   0   0      352.81      371.58     62.26 o
  16   0   0      229.80      333.34     91.53 o
   1   1   0     2915.06     3094.70     37.95 o
   2   1   0    29569.00    28533.10    382.90 o
   3   1   0    13042.82    13010.37    142.62 o
   4   1   0     3599.58     3647.61     44.74 o
   5   1   0      897.79     1022.07     19.17 o
   6   1   0     1030.87     1053.09     20.72 o
   7   1   0       88.18      112.12     12.89 o
   8   1   0     2632.35     2582.54     40.52 o
   9   1   0      287.68      289.76     21.88 o
  10   1   0      235.91      226.34     21.63 o
  11   1   0     3615.38     3514.60     57.70 o
  12   1   0      552.29      625.21     32.46 o
  13   1   0     2304.86     2436.87     61.72 o
  14   1   0        6.19       13.68     31.97 o
  15   1   0      200.11      298.49     48.18 o
  16   1   0      398.22      571.89     53.72 o
   0   2   0    46825.29    43067.16    776.27 o
   1   2   0     5595.73     6219.31     72.98 o
   2   2   0     7415.92     7724.47     97.71 o
   3   2   0    20582.20    19214.61    288.18 o
   4   2   0      855.80      937.09     34.76 o
   5   2   0     7143.02     7226.48     89.56 o
   6   2   0     7207.81     7400.99     93.64 o
   7   2   0      347.44      341.79     17.40 o
   8   2   0      723.05      720.13     25.97 o
   9   2   0     3860.19     3907.58     61.53 o
  10   2   0      435.73      425.35     27.23 o
  11   2   0       63.00       62.37     30.75 o
  12   2   0        2.14        0.00     29.45 o
  13   2   0       26.09        0.00     57.14 o
  14   2   0      115.73      124.57     66.20 o
  15   2   0        7.75        0.00     69.37 o
  16   2   0       59.07       53.58     79.10 o
   1   3   0    13372.02    14023.79    227.45 o
   2   3   0      151.34      239.81     26.21 o
   3   3   0     2110.98     2388.16     45.05 o
   4   3   0      433.95      463.39     24.95 o
   5   3   0     3188.48     3347.74     63.39 o
   6   3   0     3327.92     3603.73     62.25 o
   7   3   0     2449.76     2431.12     45.28 o
   8   3   0      146.33      124.82     23.50 o
   9   3   0        1.22        0.00     19.18 o
  10   3   0     2687.31     2581.46     55.24 o
  11   3   0      265.18      333.55     46.40 o
  12   3   0      429.60      440.20     51.52 o
  13   3   0       15.60        0.00     58.72 o
  14   3   0      199.02      175.09     67.63 o
  15   3   0       28.98        0.00     72.08 o
   0   4   0    31427.87    31365.17    980.16 o
   1   4   0    12366.44    12638.75    239.69 o
   2   4   0       15.48        5.73     16.35 o
   3   4   0      100.79       65.77     17.95 o
   4   4   0     9755.51     9556.71    148.04 o
   5   4   0      939.73      935.99     37.10 o
   6   4   0      105.87       62.58     22.29 o
   7   4   0     1659.57     1741.37     43.75 o
   8   4   0     3030.42     3066.45     62.67 o
   9   4   0      462.53      447.09     32.45 o
  10   4   0     2987.96     2936.72     73.95 o
  11   4   0       22.47       85.43     44.73 o
  12   4   0        9.57       33.22     54.18 o
  13   4   0      452.09      469.39     67.36 o
  14   4   0      234.82      243.26     94.39 o
  15   4   0      175.51       90.04    101.91 o
   1   5   0    24120.24    23342.03    433.45 o
   2   5   0     4949.29     4495.04    101.15 o
   3   5   0     2519.90     2425.67     59.20 o
   4   5   0      142.94      135.60     23.35 o
   5   5   0     1100.80     1135.54     44.05 o
   6   5   0     1025.16     1013.29     44.58 o
   7   5   0     2709.82     2614.22     60.55 o
   8   5   0       94.95      117.18     31.65 o
   9   5   0      490.46      584.22     34.84 o
  10   5   0      588.26      553.33     48.85 o
  11   5   0       97.93      113.09     47.47 o
  12   5   0     1168.05     1215.07     85.49 o
  13   5   0       30.96      105.88     94.67 o
  14   5   0      650.20      716.66    111.70 o
   0   6   0     1977.83     1923.12    112.14 o
   1   6   0     2698.75     2586.92     73.56 o
   2   6   0       34.32        5.06     28.95 o
   3   6   0      256.96      286.47     35.85 o
   4   6   0     1986.62     2211.77     62.05 o
   5   6   0       15.54       36.93     26.51 o
   6   6   0      158.89      153.14     35.10 o
   7   6   0      212.00      302.13     39.84 o
   8   6   0       72.37       67.21     31.49 o
   9   6   0      185.38      148.74     35.72 o
  10   6   0      363.61      401.42     47.80 o
  11   6   0       91.72      148.13     81.35 o
  12   6   0       56.36       29.34     91.19 o
  13   6   0      180.14      200.42    101.08 o
  14   6   0       55.27        0.00    153.12 o
   1   7   0      380.35      254.34     38.01 o
   2   7   0     1257.11     1303.51     59.27 o
   3   7   0       85.55       92.19     37.39 o
   4   7   0      740.57      719.88    104.17 o
   5   7   0        1.16       24.54     39.84 o
   6   7   0      373.69      462.81     44.67 o
   7   7   0      162.28       89.33     41.06 o
   8   7   0       31.70       42.59     33.11 o
   9   7   0      171.81      165.55     60.96 o
  10   7   0      160.60       90.68     80.80 o
  11   7   0      213.64       75.07    133.71 o
  12   7   0       90.78       54.15     93.32 o
  13   7   0      119.76        0.00     98.15 o
   0   8   0     1738.18     1375.89    116.45 o
   1   8   0       25.01       40.35     39.62 o
   2   8   0       17.31      119.49     43.31 o
   3   8   0      880.82      610.66     64.00 o
   4   8   0      479.59      668.79     66.66 o
   5   8   0      366.14      366.15     81.22 o
   6   8   0        0.20        9.00     54.90 o
   7   8   0       81.71        0.00     88.42 o
   8   8   0       85.06        0.00     64.21 o
   9   8   0      297.98      362.30    117.53 o
  10   8   0       14.71        0.00     87.12 o
  11   8   0        1.72        0.00     93.16 o
  12   8   0       14.66        1.16    121.58 o
   1   9   0      688.17      625.21     57.01 o
   2   9   0        2.50        0.00     47.30 o
   3   9   0      159.42      173.53     53.55 o
   4   9   0      462.46      509.35     59.63 o
   5   9   0      344.45      323.41     71.98 o
   6   9   0       13.63       45.83     98.12 o
   7   9   0       36.60       14.02     98.66 o
   8   9   0       44.57       61.46    114.84 o
   9   9   0       14.85       23.18    114.30 o
  10   9   0        2.27       76.56    121.31 o
  11   9   0       84.72      115.92    130.47 o
   0  10   0      670.10      573.08    127.51 o
   1  10   0       16.01       93.78     69.70 o
   2  10   0       22.08        0.00     71.67 o
   3  10   0      416.03      435.31     92.19 o
   4  10   0       79.15        0.00     73.72 o
   5  10   0       81.68      101.75     80.27 o
   6  10   0       41.38        0.00    111.60 o
   7  10   0       29.61        0.00    108.91 o
   8  10   0       27.07       69.01    118.07 o
   9  10   0       77.53       56.61    123.46 o
  10  10   0        2.17       67.93    128.86 o
   1  11   0        5.90       42.60     74.34 o
   2  11   0      148.15      204.50     81.60 o
   3  11   0        0.04        0.00     82.90 o
   4  11   0       40.57       62.79     86.27 o
   5  11   0        0.10        0.00     85.97 o
   6  11   0        8.14        0.00    116.45 o
   7  11   0       67.03      140.18    130.47 o
   8  11   0       28.66      189.78    132.09 o
   0  12   0        9.09       74.94    129.93 o
   1  12   0       35.14      162.04    128.86 o
   2  12   0      213.60      311.66     98.93 o
   3  12   0       85.60      145.38     91.82 o
   4  12   0        3.23       10.87    135.06 o
   5  12   0        1.25      107.71     94.35 o
 -16   1   1      339.50      356.08     48.78 o
 -15   1   1       88.00       31.62     43.96 o
 -14   1   1      360.14      346.64     34.89 o
 -13   1   1        2.13        4.06     28.38 o
 -12   1   1       60.38       51.94     25.56 o
 -11   1   1       25.50        2.76     21.84 o
 -10   1   1      654.00      607.35     23.44 o
  -9   1   1      276.24      305.00     22.54 o
  -8   1   1       15.14        0.00     13.20 o
  -7   1   1       63.31       26.21     11.78 o
  -6   1   1    12730.41    12921.41    152.33 o
  -5   1   1    12566.57    12951.30    151.21 o
  -4   1   1     2427.03     2648.07     31.95 o
  -3   1   1      502.60      561.80     10.46 o
  -2   1   1     4719.66     5164.36     58.76 o
  -1   1   1     6517.75     6944.86     94.25 o
   0   1   1     5276.40     5661.16     74.42 o
   1   1   1      119.04      130.05      6.84 o
   2   1   1      309.25      353.76     11.62 o
   3   1   1      125.00      108.13      7.28 o
   4   1   1     3731.29     3691.48     43.31 o
   5   1   1      139.93      175.03     11.73 o
   6   1   1     1795.70     1937.19     31.24 o
   7   1   1     1545.64     1558.77     29.82 o
   8   1   1     3809.90     3908.89     52.57 o
   9   1   1     3109.05     3075.62     49.53 o
  10   1   1      338.77      364.11     25.90 o
  11   1   1      185.85      193.97     25.46 o
  12   1   1       27.31        1.51     25.71 o
  13   1   1       48.20        5.49     38.08 o
  14   1   1       96.70       79.85     39.02 o
  15   1   1      142.02      161.35     44.64 o
 -16   2   1       73.36       71.56     77.11 o
 -15   2   1       12.54        0.00     70.77 o
 -14   2   1      195.96      140.86     65.56 o
 -13   2   1      441.84      431.74     50.96 o
 -12   2   1      285.78      224.80     35.10 o
 -11   2   1     1577.95     1533.93     44.11 o
 -10   2   1        5.18        0.00     22.87 o
  -9   2   1     2169.52     2103.56     42.39 o
  -8   2   1     1150.66     1010.73     39.74 o
  -7   2   1     3059.92     2734.49     46.39 o
  -6   2   1     1644.62     1920.61     36.99 o
  -5   2   1       57.77       31.23      9.79 o
  -4   2   1    53912.44    52077.01    634.42 o
  -3   2   1    26496.54    26022.96    346.50 o
  -2   2   1    34156.05    33936.08    414.95 o
  -1   2   1    33205.46    31940.76    407.79 o
   0   2   1    23260.58    24238.21    310.62 o
   1   2   1    26016.12    25744.39    306.58 o
   2   2   1       90.70      116.09      9.04 o
   3   2   1     2173.19     2182.16     51.67 o
   4   2   1      153.43      159.71     12.84 o
   5   2   1     1906.48     1874.05     33.22 o
   6   2   1    12677.13    12749.03    145.21 o
   7   2   1    13466.19    13150.17    159.88 o
   8   2   1     3063.95     2966.61     53.36 o
   9   2   1       17.97       16.23     19.91 o
  10   2   1     2138.90     2047.56     45.79 o
  11   2   1     1933.36     1943.52     51.73 o
  12   2   1      923.28      987.24     47.94 o
  13   2   1      292.81      236.83     63.64 o
  14   2   1      174.54      151.83     68.41 o
  15   2   1       63.84      167.36     71.24 o
 -16   3   1      460.43      341.25    115.92 o
 -15   3   1      223.67      193.46     93.42 o
 -14   3   1      342.02      413.10     68.30 o
 -13   3   1        6.48        0.00     63.92 o
 -12   3   1       58.22       66.69     45.98 o
 -11   3   1      263.98      245.26     32.59 o
 -10   3   1     1523.10     1382.83     37.01 o
  -9   3   1      584.80      572.76     31.96 o
  -8   3   1        8.57       12.33     19.27 o
  -7   3   1     1719.23     1689.48     48.88 o
  -6   3   1    12539.83    12582.05    177.19 o
  -5   3   1    20740.18    20060.25    272.44 o
  -4   3   1      595.81      501.52     24.07 o
  -3   3   1       48.54       73.42     20.14 o
  -2   3   1     3926.56     3782.19     69.54 o
  -1   3   1    30127.08    28196.67    446.73 o
   0   3   1    21527.01    21440.65    342.55 o
   1   3   1     1470.46     1532.04     35.39 o
   2   3   1     1551.55     1486.42     36.42 o
   3   3   1     4100.81     4018.91     67.72 o
   4   3   1     6930.56     7307.35    151.89 o
   5   3   1      853.74      766.86     33.01 o
   6   3   1     1026.48      990.17     47.47 o
   7   3   1     2437.24     2341.98     45.51 o
   8   3   1     2040.97     2015.30     38.79 o
   9   3   1     4337.13     4348.63     67.56 o
  10   3   1     2029.55     2086.64     55.60 o
  11   3   1      482.57      516.73     49.71 o
  12   3   1        5.50       38.74     55.04 o
  13   3   1       15.10        0.00     63.24 o
  14   3   1       72.45       46.77     66.33 o
  15   3   1       61.88       24.19     74.27 o
 -15   4   1        6.72        1.99    112.14 o
 -14   4   1       75.60       74.68     89.33 o
 -13   4   1       82.69       17.55     57.03 o
 -12   4   1        1.23       14.69     46.04 o
 -11   4   1        8.10        0.00     45.96 o
 -10   4   1        0.43        0.00     31.54 o
  -9   4   1       62.46       89.67     26.57 o
  -8   4   1      965.71      980.63     35.11 o
  -7   4   1     1247.54     1282.79     36.38 o
  -6   4   1        2.88       24.17     16.78 o
  -5   4   1      482.91      477.38     30.20 o
  -4   4   1     6067.11     6246.20    115.20 o
  -3   4   1     3562.29     3305.05     77.60 o
  -2   4   1     1870.27     1785.89     44.28 o
  -1   4   1     2921.44     2839.05     57.08 o
   0   4   1      298.74      270.84     40.71 o
   1   4   1     1614.93     1439.37     38.19 o
   2   4   1      605.31      609.57     26.51 o
   3   4   1     1682.90     1606.90     43.86 o
   4   4   1     1107.99     1199.41     35.80 o
   5   4   1       56.72       59.81     29.88 o
   6   4   1     1325.85     1336.10     56.31 o
   7   4   1     1014.81     1126.50     44.84 o
   8   4   1     1276.33     1387.86     47.93 o
   9   4   1      558.98      579.58     32.23 o
  10   4   1      244.98      220.07     52.45 o
  11   4   1       78.73      150.88     45.51 o
  12   4   1       74.47        2.85     57.28 o
  13   4   1       16.01       19.27     69.35 o
  14   4   1        2.11        0.00     69.57 o
  15   4   1       12.59        0.00    205.68 o
 -15   5   1        5.48        0.00    103.78 o
 -14   5   1       21.92       95.47     98.56 o
 -13   5   1       21.12       78.07    145.30 o
 -12   5   1       28.90       47.91     55.61 o
 -11   5   1      118.31       61.10     44.13 o
 -10   5   1       85.80      115.39     36.76 o
  -9   5   1      232.13      234.84     30.10 o
  -8   5   1      455.96      448.97     32.62 o
  -7   5   1        0.68        0.00     35.92 o
  -6   5   1      154.17      174.58     30.48 o
  -5   5   1       23.31       41.80     40.15 o
  -4   5   1      821.22     1040.76     63.03 o
  -3   5   1      532.64      674.08     46.11 o
  -2   5   1     2021.01     2183.48     61.11 o
  -1   5   1      235.38      245.51     27.05 o
   0   5   1     1097.01     1129.33     55.08 o
   1   5   1        9.34       24.85     20.43 o
   2   5   1      115.36      164.00     24.52 o
   3   5   1       49.36       17.79     22.95 o
   4   5   1      325.78      354.07     29.96 o
   5   5   1      217.63      228.07     29.75 o
   6   5   1       57.00       76.95     30.77 o
   7   5   1      128.77       86.54     39.22 o
   8   5   1       37.56       22.02     26.90 o
   9   5   1      163.14       59.63     51.36 o
  10   5   1        1.89        0.00     48.07 o
  11   5   1        0.46        0.00     62.44 o
  12   5   1        0.64       24.36     58.02 o
  13   5   1        4.86        2.74     87.58 o
  14   5   1        0.16       70.01    101.19 o
 -14   6   1        0.15        0.00    150.96 o
 -13   6   1       53.14      169.29    148.80 o
 -12   6   1        2.40        0.00    132.09 o
 -11   6   1      119.16      202.62     66.27 o
 -10   6   1      152.08      132.57     58.26 o
  -9   6   1      337.23      388.69     42.37 o
  -8   6   1      555.24      611.34     35.25 o
  -7   6   1     1247.36     1074.68     40.51 o
  -6   6   1      512.93      517.45     44.32 o
  -5   6   1      100.03       91.75     35.02 o
  -4   6   1     1924.85     1902.26     64.83 o
  -3   6   1      767.66      743.68     43.26 o
  -2   6   1     3035.30     3149.00     83.71 o
  -1   6   1     1025.70     1179.58     52.97 o
   0   6   1      786.48      625.94     50.50 o
   1   6   1     1008.38      900.57     45.20 o
   2   6   1        0.10        0.00     52.81 o
   3   6   1      114.53      104.07     28.80 o
   4   6   1      521.71      570.12     38.18 o
   5   6   1       43.04       70.31     27.99 o
   6   6   1      175.34      133.99     34.09 o
   7   6   1     1484.01     1376.64     61.94 o
   8   6   1       55.37       56.31     38.84 o
   9   6   1       11.30       14.76     40.85 o
  10   6   1      138.65      105.32     44.59 o
  11   6   1       62.20       41.30     65.27 o
  12   6   1      175.43      125.83     86.79 o
  13   6   1       21.70        0.00     94.35 o
  14   6   1       77.60      139.18    101.76 o
 -13   7   1        0.39        0.00     94.67 o
 -12   7   1       51.64        0.00     97.58 o
 -11   7   1       12.15       15.70     82.13 o
 -10   7   1        5.99        0.00     60.34 o
  -9   7   1        0.27        0.00     63.88 o
  -8   7   1      101.27      148.83     51.36 o
  -7   7   1      340.81      383.24     48.85 o
  -6   7   1      176.26      271.84     53.40 o
  -5   7   1     2202.30     2180.67     78.60 o
  -4   7   1      497.39      500.34     47.84 o
  -3   7   1      152.94      213.34     37.63 o
  -2   7   1       25.29        0.00     47.66 o
  -1   7   1     2060.04     1884.46     76.72 o
   0   7   1     2481.18     2299.49     93.34 o
   1   7   1        5.22        0.00     35.31 o
   2   7   1       29.73       90.46     36.72 o
   3   7   1      127.49      178.27     39.81 o
   4   7   1      178.13      206.28     41.42 o
   5   7   1      222.68      279.01     39.77 o
   6   7   1      695.64      693.40     49.10 o
   7   7   1      681.48      603.46     64.43 o
   8   7   1       95.07      104.59     54.48 o
   9   7   1      897.84      925.67     76.95 o
  10   7   1       96.73      120.33     84.07 o
  11   7   1       93.15      214.62    249.89 o
  12   7   1       11.63       12.78     94.93 o
  13   7   1       19.70       43.75    103.50 o
 -12   8   1        0.15      112.14    139.10 o
 -11   8   1        0.21      102.98    128.32 o
 -10   8   1        1.49       85.72    112.14 o
  -9   8   1       12.52        0.00    113.49 o
  -8   8   1        4.75        0.00     64.54 o
  -7   8   1      894.78      949.96    124.81 o
  -6   8   1        0.79       79.15     59.53 o
  -5   8   1        1.79        0.00     51.46 o
  -4   8   1     1324.52     1330.32     65.55 o
  -3   8   1       13.76       37.33     42.10 o
  -2   8   1     1838.26     1887.79     97.78 o
  -1   8   1      230.04      259.56     43.34 o
   0   8   1      158.60      176.87     42.01 o
   1   8   1      754.52      843.63     54.61 o
   2   8   1      106.91      114.14     43.21 o
   3   8   1      239.24      267.25     46.31 o
   4   8   1       30.53        0.00     43.73 o
   5   8   1      295.34      192.90     49.83 o
   6   8   1      158.46      151.24     52.37 o
   7   8   1       30.64       93.02     72.07 o
   8   8   1      122.65      144.82     63.18 o
   9   8   1        1.30        0.00     78.79 o
  10   8   1        9.35       27.23     86.37 o
  11   8   1       40.22       36.82    118.34 o
  12   8   1       43.88        5.88    162.55 o
 -11   9   1        0.79      101.36    129.39 o
 -10   9   1        4.55        0.00    131.01 o
  -9   9   1        4.43        0.00    114.84 o
  -8   9   1       87.20       65.24    112.14 o
  -7   9   1      111.80       66.85    104.05 o
  -6   9   1       10.72       45.29     99.20 o
  -5   9   1        3.69       64.06     50.85 o
  -4   9   1       33.88       12.71     48.62 o
  -3   9   1      187.53       37.62     50.37 o
  -2   9   1     1082.95     1043.59     66.19 o
  -1   9   1       66.78       25.70     56.89 o
   0   9   1       23.88        5.08     38.70 o
   1   9   1       85.16       80.10     47.79 o
   2   9   1       30.76      116.03     48.31 o
   3   9   1      325.05      375.05     87.38 o
   4   9   1       49.51       44.48     64.05 o
   5   9   1       15.89        0.00     66.39 o
   6   9   1       56.91       83.68     95.70 o
   7   9   1        3.85        0.00     98.66 o
   8   9   1        0.37        0.00     99.20 o
   9   9   1       81.94      173.60    122.92 o
  10   9   1       17.23        0.00    127.78 o
  11   9   1       12.64       86.26    129.39 o
 -10  10   1       58.55       40.44    134.25 o
  -9  10   1        0.97        0.00    119.69 o
  -8  10   1        1.71        0.00    116.45 o
  -7  10   1       10.85      109.99    116.45 o
  -6  10   1       77.41      107.83    115.92 o
  -5  10   1      109.27       84.30    100.28 o
  -4  10   1      246.22      380.14     92.46 o
  -3  10   1       39.09        0.00     74.23 o
  -2  10   1        0.67        0.00     50.83 o
  -1  10   1      384.19      403.60     61.76 o
   0  10   1       90.75        0.00     51.35 o
   1  10   1        0.12       33.91     64.99 o
   2  10   1      143.69      135.42     75.76 o
   3  10   1      130.00      116.47     77.91 o
   4  10   1       97.16      178.78     74.67 o
   5  10   1       24.89      109.64     82.22 o
   6  10   1        8.05        7.56     79.47 o
   7  10   1        2.22      162.82    113.76 o
   8  10   1        1.31        0.00    113.22 o
   9  10   1        1.74      202.18    124.54 o
  -8  11   1       19.34        0.00    128.86 o
  -7  11   1        1.67        0.00    131.01 o
  -6  11   1        3.16       26.96    128.32 o
  -5  11   1       70.98      105.39    141.52 o
  -4  11   1       11.36       27.99     87.28 o
  -3  11   1       50.03       50.13     87.29 o
  -2  11   1      137.90      145.04     85.77 o
  -1  11   1      167.00       15.70     83.47 o
   0  11   1       38.74        0.00     79.07 o
   1  11   1        0.35       41.83     93.27 o
   2  11   1       76.87       75.00     82.63 o
   3  11   1      171.20      296.67     87.81 o
   4  11   1       34.29       76.95     84.42 o
   5  11   1        0.14        0.00     84.33 o
   6  11   1        1.35       91.12    118.07 o
   7  11   1        7.83      138.56    124.00 o
   8  11   1        6.56        0.00    135.32 o
  -5  12   1       23.56       32.28    100.54 o
  -4  12   1       15.92      129.98     99.22 o
  -3  12   1       74.74        0.00     88.21 o
  -2  12   1       15.60        0.00     92.64 o
  -1  12   1        0.10        2.84     92.20 o
   0  12   1       31.79       37.00    101.63 o
   1  12   1        9.45       44.48     93.58 o
   2  12   1       33.28       19.33     86.34 o
   3  12   1        7.40       43.80     87.82 o
   4  12   1        0.53       70.73    104.59 o
   5  12   1        7.44      222.75    100.38 o
 -16   0   2        2.40        0.00     56.04 o
 -15   0   2      373.18      355.77     46.30 o
 -14   0   2       80.76       68.08     42.67 o
 -13   0   2      656.43      687.42     46.14 o
 -12   0   2     2026.66     2038.02     77.09 o
 -11   0   2     6476.16     6307.66    157.03 o
 -10   0   2      360.68      386.32     28.86 o
  -9   0   2        5.31       26.21     21.43 o
  -8   0   2     5037.35     4620.92     88.74 o
  -7   0   2     5194.47     4425.34     83.80 o
  -6   0   2    35219.55    34614.72    556.22 o
  -5   0   2    12294.88    13439.31    220.74 o
  -4   0   2       10.03       15.79     11.83 o
  -3   0   2      686.38      609.31     19.58 o
  -2   0   2      569.68      662.02     74.67 o
  -1   0   2      545.96      863.17     35.04 o
   0   0   2       92.91      142.61      7.62 o
   1   0   2       40.16       66.54      9.67 o
   2   0   2    29998.05    28691.96    533.69 o
   3   0   2    37212.18    36505.23    586.22 o
   4   0   2    40436.60    38262.10    974.81 o
   5   0   2      840.67      812.97     25.71 o
   6   0   2      544.15      570.14     30.49 o
   7   0   2     4505.54     4590.78     91.58 o
   8   0   2      392.53      334.46     29.07 o
   9   0   2     5396.34     5330.44    107.74 o
  10   0   2      612.48      568.04     38.08 o
  11   0   2      824.22      896.41     65.65 o
  12   0   2      212.09      226.45     37.13 o
  13   0   2     1877.19     2007.52     84.61 o
  14   0   2       45.62        0.00     52.13 o
  15   0   2       53.02      102.54     60.25 o
 -16   1   2       38.44        0.00     47.33 o
 -15   1   2        4.20       11.10     43.71 o
 -14   1   2      414.00      481.58     35.86 o
 -13   1   2       62.29       87.97     28.07 o
 -12   1   2       65.94       63.04     25.73 o
 -11   1   2      162.69      155.75     20.30 o
 -10   1   2     1630.47     1631.31     33.02 o
  -9   1   2    10396.63    10292.74    119.93 o
  -8   1   2     3217.39     3152.37     44.99 o
  -7   1   2     2187.00     2248.54     36.08 o
  -6   1   2     1081.49      926.83     24.56 o
  -5   1   2     1204.29     1106.08     20.09 o
  -4   1   2    14606.30    14676.12    180.96 o
  -3   1   2      801.52      861.79     15.79 o
  -2   1   2     3013.21     3434.34     53.82 o
  -1   1   2       19.36       69.54      5.06 o
   0   1   2     4288.38     4541.29     55.67 o
   1   1   2     2153.82     1994.99     23.80 o
   2   1   2    28853.29    28240.95    324.35 o
   3   1   2     1082.59     1167.88     18.90 o
   4   1   2      522.20      477.29     15.67 o
   5   1   2    23380.81    23285.03    255.54 o
   6   1   2     4448.56     4707.31     59.88 o
   7   1   2     4703.38     4744.52     63.04 o
   8   1   2       46.17       40.27     16.57 o
   9   1   2       96.70       58.31     17.10 o
  10   1   2        0.62        0.00     22.07 o
  11   1   2       41.67       43.11     24.78 o
  12   1   2      395.50      353.41     30.54 o
  13   1   2      130.25      139.72     33.73 o
  14   1   2      364.12      442.57     36.03 o
  15   1   2      351.06      412.76     48.26 o
 -16   2   2      115.62      247.61     80.01 o
 -15   2   2      132.13      156.21     71.56 o
 -14   2   2      136.12      157.67     65.66 o
 -13   2   2       91.43      139.74     41.13 o
 -12   2   2        3.07        0.00     31.36 o
 -11   2   2     1105.06     1116.58     38.25 o
 -10   2   2      203.91      172.63     25.24 o
  -9   2   2      545.82      583.78     29.01 o
  -8   2   2      655.00      668.34     34.29 o
  -7   2   2      187.86      173.42     15.95 o
  -6   2   2     2100.69     1999.22     35.47 o
  -5   2   2      341.73      347.75     12.45 o
  -4   2   2      183.78      134.55     12.93 o
  -3   2   2      493.66      425.85     15.05 o
  -2   2   2       29.90       21.75      7.01 o
  -1   2   2      120.50      105.16      7.34 o
   0   2   2      442.63      390.44     15.45 o
   1   2   2     1229.83     1229.98     21.04 o
   2   2   2      297.66      276.82     11.49 o
   3   2   2     1072.80      947.06     27.08 o
   4   2   2     2042.07     1786.66     32.25 o
   5   2   2      362.32      347.87     17.32 o
   6   2   2       36.42       43.81     13.31 o
   7   2   2     1169.45     1129.96     26.91 o
   8   2   2      139.01       93.63     16.44 o
   9   2   2      870.02      817.66     28.72 o
  10   2   2       98.76       86.84     27.66 o
  11   2   2       36.48       33.35     29.87 o
  12   2   2      134.09      143.23     46.38 o
  13   2   2      457.66      394.35     67.22 o
  14   2   2      121.71      106.49    102.87 o
  15   2   2      121.37      161.70     78.92 o
 -16   3   2       14.77      120.06    101.23 o
 -15   3   2       53.89        0.00     69.33 o
 -14   3   2        0.43        0.00     61.97 o
 -13   3   2      303.44      207.53     59.73 o
 -12   3   2        0.93        0.00     43.47 o
 -11   3   2        4.09        0.00     28.94 o
 -10   3   2      855.73      772.22     42.43 o
  -9   3   2       82.57       31.97     22.51 o
  -8   3   2     1452.66     1512.94     51.24 o
  -7   3   2      185.90      242.64     20.31 o
  -6   3   2     1986.77     2046.14     41.83 o
  -5   3   2     2422.55     2458.04     43.99 o
  -4   3   2       59.30       51.90     15.16 o
  -3   3   2     1180.48     1098.00     29.32 o
  -2   3   2      217.20      202.08     20.08 o
  -1   3   2     6176.28     6029.05     91.37 o
   0   3   2     3608.85     3738.54     67.32 o
   1   3   2     2961.83     3323.55     62.54 o
   2   3   2       10.08       34.03     13.14 o
   3   3   2      811.51      827.35     35.55 o
   4   3   2     3432.72     3455.43     70.50 o
   5   3   2      149.25      156.77     24.01 o
   6   3   2     1983.56     2050.02     39.77 o
   7   3   2       38.46       55.87     16.15 o
   8   3   2      583.15      618.78     24.17 o
   9   3   2        8.27        8.85     23.84 o
  10   3   2      106.21       80.76     31.55 o
  11   3   2      164.98      106.48     44.82 o
  12   3   2        9.16       50.50     48.98 o
  13   3   2      144.48      270.99     66.18 o
  14   3   2      105.32       72.72     66.35 o
  15   3   2       12.58        0.00     74.79 o
 -15   4   2       19.17        0.00    101.33 o
 -14   4   2      148.24      225.68     95.61 o
 -13   4   2       26.21       51.86     58.73 o
 -12   4   2     1237.00     1241.59    103.97 o
 -11   4   2      143.51      160.21     44.01 o
 -10   4   2     2090.40     1985.38     59.58 o
  -9   4   2      201.76      289.33     43.85 o
  -8   4   2      181.84      221.68     23.91 o
  -7   4   2     5016.62     4865.19     80.75 o
  -6   4   2     1670.90     1672.50     37.37 o
  -5   4   2     6738.74     6992.88    128.47 o
  -4   4   2      423.65      491.05     32.38 o
  -3   4   2      837.07      859.49     24.13 o
  -2   4   2      102.87      111.18     15.70 o
  -1   4   2       35.28       24.95     17.45 o
   0   4   2      118.55      141.35     21.43 o
   1   4   2      499.50      483.30     23.96 o
   2   4   2     3485.02     3832.08     74.73 o
   3   4   2    11794.44    11679.51    177.10 o
   4   4   2     4656.58     4645.04     81.61 o
   5   4   2     2093.39     2096.75     56.87 o
   6   4   2      450.17      372.35     32.91 o
   7   4   2      383.58      301.87     63.40 o
   8   4   2     1309.25     1256.86     38.24 o
   9   4   2        4.87        0.00     26.60 o
  10   4   2     1323.29     1246.43     60.15 o
  11   4   2       91.06      101.47     55.10 o
  12   4   2      595.76      544.08     67.86 o
  13   4   2       19.61       34.76     81.52 o
  14   4   2       30.40        0.00     68.94 o
 -15   5   2        7.73       74.99    106.16 o
 -14   5   2       24.77       71.08     96.61 o
 -13   5   2      334.25      269.92    118.34 o
 -12   5   2        0.67        6.53     64.76 o
 -11   5   2       44.22       89.73     53.23 o
 -10   5   2     3470.05     3686.29     95.21 o
  -9   5   2      520.54      551.23     39.58 o
  -8   5   2     2774.71     2658.45     80.45 o
  -7   5   2       25.78        0.00     29.95 o
  -6   5   2      621.74      645.50     43.44 o
  -5   5   2     5627.92     5522.54    124.38 o
  -4   5   2      512.07      494.83     25.94 o
  -3   5   2     1002.68     1096.53     52.61 o
  -2   5   2       30.27       35.36     18.37 o
  -1   5   2     3719.50     3540.90     83.48 o
   0   5   2       99.40      117.59     41.06 o
   1   5   2     4423.63     4095.46     81.40 o
   2   5   2     1913.21     1898.20     51.03 o
   3   5   2      348.40      398.92     29.59 o
   4   5   2     2290.71     2086.70     50.74 o
   5   5   2     2269.13     2179.52     54.03 o
   6   5   2     3338.69     3214.72     80.19 o
   7   5   2      385.76      390.16     49.80 o
   8   5   2     1373.21     1399.85     72.82 o
   9   5   2        1.14        0.00     38.63 o
  10   5   2        0.04        5.96     50.71 o
  11   5   2       30.48        0.00     72.25 o
  12   5   2        6.19        0.00     72.75 o
  13   5   2       28.61       47.35     80.58 o
  14   5   2      147.90      129.39    152.04 o
 -14   6   2       31.68        0.00    143.41 o
 -13   6   2       28.77        2.70    134.25 o
 -12   6   2      186.40      170.99     93.67 o
 -11   6   2       36.83       93.27     67.05 o
 -10   6   2      414.96      468.16    135.06 o
  -9   6   2        1.02        0.00     45.91 o
  -8   6   2       41.61       70.87     42.34 o
  -7   6   2     1578.57     1731.74     72.03 o
  -6   6   2      347.55      472.74     74.07 o
  -5   6   2      586.91      674.20     60.55 o
  -4   6   2      524.84      662.38     55.25 o
  -3   6   2       76.92       95.19     30.52 o
  -2   6   2     1062.08      995.58     45.62 o
  -1   6   2      517.74      698.62     39.83 o
   0   6   2     1069.03     1194.13    128.05 o
   1   6   2       50.94      103.83     27.15 o
   2   6   2      145.75      130.68     28.41 o
   3   6   2     2636.39     2826.38     69.95 o
   4   6   2      811.38      931.99     60.39 o
   5   6   2      622.62      689.23     38.24 o
   6   6   2      629.98      698.45     44.38 o
   7   6   2      271.23      388.13     44.28 o
   8   6   2      388.62      392.67     45.77 o
   9   6   2       84.59      182.26     44.68 o
  10   6   2       95.90        0.00     52.95 o
  11   6   2        4.77       12.75     68.92 o
  12   6   2       96.07       32.25     89.51 o
  13   6   2       28.98      123.26     96.73 o
 -14   7   2        0.11        0.00    152.04 o
 -13   7   2        2.11        0.00    133.71 o
 -12   7   2       18.93       41.51    128.86 o
 -11   7   2       82.02       65.24    114.30 o
 -10   7   2      244.45      181.55     74.91 o
  -9   7   2      143.18       49.34     50.43 o
  -8   7   2      392.30      408.48     52.99 o
  -7   7   2      858.33      779.92     56.63 o
  -6   7   2       12.69        0.00     78.98 o
  -5   7   2      663.10      790.47     43.95 o
  -4   7   2      698.34      676.90     48.21 o
  -3   7   2      482.74      436.59     54.11 o
  -2   7   2     1890.45     1842.58    131.09 o
  -1   7   2      404.51      375.40     41.31 o
   0   7   2      385.67      348.71     75.21 o
   1   7   2      729.61      933.86     51.85 o
   2   7   2      308.57      216.50     48.56 o
   3   7   2      556.18      608.08     43.75 o
   4   7   2      482.98      527.24     42.36 o
   5   7   2      106.03        9.37     37.07 o
   6   7   2        4.92        5.77     39.95 o
   7   7   2       71.99      112.95     62.46 o
   8   7   2      114.41        0.00     54.22 o
   9   7   2      134.15      253.76     54.79 o
  10   7   2        8.28       72.28    113.76 o
  11   7   2       18.50      105.66     88.03 o
  12   7   2       20.96      155.66     95.67 o
 -13   8   2      113.01      200.56    145.03 o
 -12   8   2        0.28        3.23    130.47 o
 -11   8   2      115.71        0.00    119.69 o
 -10   8   2        0.29      125.62    113.76 o
  -9   8   2       14.19        0.00     67.40 o
  -8   8   2        8.25        0.00     80.60 o
  -7   8   2       14.25       20.54     58.41 o
  -6   8   2       26.89        0.00     53.66 o
  -5   8   2      534.15      568.26     71.04 o
  -4   8   2      145.37       19.28     59.82 o
  -3   8   2      473.55      586.42     52.60 o
  -2   8   2        0.94        0.00     40.55 o
  -1   8   2       12.01       27.72     48.34 o
   0   8   2      579.11      774.53     63.84 o
   1   8   2      354.56      305.58     46.67 o
   2   8   2      289.85      302.83     46.74 o
   3   8   2        9.26       30.45     43.17 o
   4   8   2       87.02       30.47     43.81 o
   5   8   2       38.50       10.18     43.32 o
   6   8   2       75.84      187.02     59.30 o
   7   8   2       18.91       37.72     69.41 o
   8   8   2       20.07       86.13     81.16 o
   9   8   2      230.22      206.01    120.50 o
  10   8   2        1.52       98.38     91.55 o
  11   8   2      133.29      123.59     93.05 o
  12   8   2       48.59       88.68    102.40 o
 -12   9   2       64.23       17.25    139.64 o
 -11   9   2      176.13      489.00    142.87 o
 -10   9   2        3.07        0.54    122.92 o
  -9   9   2      142.26      109.99    123.46 o
  -8   9   2        1.06        0.00    109.45 o
  -7   9   2      187.77      117.53    113.22 o
  -6   9   2      193.30       44.62     62.66 o
  -5   9   2      246.49      249.26     55.69 o
  -4   9   2      651.86      758.57     64.88 o
  -3   9   2      188.02      122.88     52.34 o
  -2   9   2     1280.20     1349.47     76.25 o
  -1   9   2      435.57      434.47     59.33 o
   0   9   2      532.62      548.36     48.47 o
   1   9   2      328.27      277.86     54.36 o
   2   9   2     1232.54     1074.64     65.50 o
   3   9   2      437.39      497.93     74.91 o
   4   9   2      103.95       72.02     66.41 o
   5   9   2      177.46      223.67     68.54 o
   6   9   2       44.04       31.61     70.69 o
   7   9   2       55.55       44.81     83.81 o
   8   9   2        0.78        0.00     78.62 o
   9   9   2       63.24       83.16     93.53 o
  10   9   2        2.00       54.92    153.12 o
 -10  10   2        0.24        0.00    129.93 o
  -9  10   2        0.29      204.34    129.39 o
  -8  10   2        1.36      116.99    124.54 o
  -7  10   2       20.58       34.51    121.31 o
  -6  10   2       56.71        2.16    115.38 o
  -5  10   2      203.72      276.02     87.49 o
  -4  10   2      232.74      235.08     75.06 o
  -3  10   2      136.78       91.60     74.96 o
  -2  10   2      265.70      245.47    113.95 o
  -1  10   2      169.08      225.35     71.03 o
   0  10   2       94.61        9.90     49.81 o
   1  10   2      174.57       34.40    113.49 o
   2  10   2      133.64      129.86     71.09 o
   3  10   2       11.73        5.66     72.96 o
   4  10   2      559.11      599.70     86.20 o
   5  10   2      115.01       29.00     80.33 o
   6  10   2       50.43      137.54     80.57 o
   7  10   2       70.45       40.97    109.45 o
   8  10   2       18.72        7.01    112.14 o
   9  10   2      146.75      163.36    120.23 o
  -8  11   2       31.19      167.13    142.33 o
  -7  11   2       87.42       45.29    128.32 o
  -6  11   2      256.45      303.54    142.87 o
  -5  11   2      206.01      202.22     84.33 o
  -4  11   2      134.46      228.00     85.97 o
  -3  11   2       40.04       33.71     86.07 o
  -2  11   2       20.02        1.29     85.59 o
  -1  11   2      157.41      154.76     81.14 o
   0  11   2      219.51      244.43     86.82 o
   1  11   2       81.32        5.05     81.06 o
   2  11   2       25.54      117.79     82.63 o
   3  11   2       19.94        9.32     81.97 o
   4  11   2       57.72       33.71     86.20 o
   5  11   2       64.00        0.00     82.15 o
   6  11   2        4.92      111.81     89.51 o
   7  11   2        0.13      190.86    120.23 o
  -6  12   2        0.20      182.77    143.95 o
  -5  12   2       10.41       25.56     99.74 o
  -4  12   2        9.40        0.00     98.53 o
  -3  12   2       13.06       32.73     95.87 o
  -2  12   2       46.92       77.85     96.05 o
  -1  12   2      125.28      364.54     94.81 o
   0  12   2       26.20      150.47    121.85 o
   1  12   2       49.30       15.79     91.88 o
   2  12   2       65.57      108.34     92.42 o
   3  12   2       85.71        2.35     92.66 o
   4  12   2      253.81      140.48    148.53 o
 -16   1   3       27.45       74.27     47.22 o
 -15   1   3       58.15       22.37     43.07 o
 -14   1   3      109.25       81.44     40.54 o
 -13   1   3      674.82      647.74     33.35 o
 -12   1   3     1419.35     1426.63     44.29 o
 -11   1   3      212.37      229.20     24.14 o
 -10   1   3      948.09      898.54     25.36 o
  -9   1   3       67.64       53.56     15.33 o
  -8   1   3      490.41      434.88     19.73 o
  -7   1   3      488.97      507.62     17.14 o
  -6   1   3       39.43       19.96     11.67 o
  -5   1   3       58.74       28.36      8.14 o
  -4   1   3     2220.53     2001.26     32.55 o
  -3   1   3    10894.24    10923.51    182.58 o
  -2   1   3     5340.83     5507.56     94.19 o
  -1   1   3     1273.12     1192.60     20.00 o
   0   1   3     1933.38     2126.96     24.20 o
   1   1   3      714.71      753.76     13.11 o
   2   1   3     9197.55     9862.62    108.68 o
   3   1   3     1919.98     1946.09     26.38 o
   4   1   3     4278.61     4501.42     59.68 o
   5   1   3      322.66      392.94     16.46 o
   6   1   3        5.89        0.00     13.01 o
   7   1   3      852.03      831.50     23.46 o
   8   1   3      505.02      517.91     24.00 o
   9   1   3      977.84      992.22     29.09 o
  10   1   3      653.44      678.45     32.73 o
  11   1   3      188.28      187.24     27.45 o
  12   1   3      739.25      720.05     38.22 o
  13   1   3      252.07      260.88     34.56 o
  14   1   3       79.00      100.06     36.13 o
  15   1   3        2.46       33.54    183.31 o
 -16   2   3       24.18        0.00    128.57 o
 -15   2   3      446.65      561.20     78.59 o
 -14   2   3     1322.02     1528.33     87.85 o
 -13   2   3     1131.28     1106.20     47.85 o
 -12   2   3        0.36        0.00     31.75 o
 -11   2   3     2338.90     2125.47     51.15 o
 -10   2   3     3860.07     3670.57     65.38 o
  -9   2   3     2478.17     2181.85     59.05 o
  -8   2   3      166.22      146.52     19.85 o
  -7   2   3      586.78      581.32     21.21 o
  -6   2   3        9.35        0.00     10.26 o
  -5   2   3     5968.00     5958.26     79.44 o
  -4   2   3     4886.27     5385.17     77.73 o
  -3   2   3     1146.76     1213.89     25.58 o
  -2   2   3     1151.74     1182.54     19.93 o
  -1   2   3    48102.43    46425.54    556.40 o
   0   2   3    45002.51    43234.69    549.14 o
   1   2   3    15421.39    15533.62    175.17 o
   2   2   3     2605.21     2634.42     33.64 o
   3   2   3     2457.25     2415.31     34.82 o
   4   2   3      736.30      671.04     18.10 o
   5   2   3      719.39      711.36     21.13 o
   6   2   3        2.36        9.93     15.63 o
   7   2   3      967.03      945.53     23.67 o
   8   2   3     1112.08     1129.97     34.79 o
   9   2   3     9368.69     9088.25    178.97 o
  10   2   3      412.87      424.55     32.01 o
  11   2   3      709.75      740.75     42.55 o
  12   2   3      172.94      116.68     48.58 o
  13   2   3      227.42      353.30     97.38 o
  14   2   3      636.99      824.26     80.93 o
  15   2   3       59.40       34.32     91.26 o
 -16   3   3       18.47        0.00     99.79 o
 -15   3   3       55.25       56.22    106.75 o
 -14   3   3      145.54      245.88     72.43 o
 -13   3   3     1059.55     1164.42     66.70 o
 -12   3   3     3602.82     3543.22     98.28 o
 -11   3   3      361.68      382.38     36.79 o
 -10   3   3        5.76        0.00     29.90 o
  -9   3   3      332.19      376.38     30.43 o
  -8   3   3       67.63       54.75     23.19 o
  -7   3   3       96.53      185.74     34.16 o
  -6   3   3      444.97      473.50     27.90 o
  -5   3   3      665.14      815.61     29.73 o
  -4   3   3     1418.42     1430.36     36.99 o
  -3   3   3     8859.50     8420.62    144.11 o
  -2   3   3    14712.34    14438.47    207.80 o
  -1   3   3     9383.23     9366.78    137.94 o
   0   3   3      704.76      723.62     27.58 o
   1   3   3    15361.74    15373.05    221.75 o
   2   3   3     5528.14     5585.15     89.14 o
   3   3   3     2330.73     2285.30     39.77 o
   4   3   3     4158.34     4344.07     73.64 o
   5   3   3        4.17        4.71     17.40 o
   6   3   3      249.97      326.07     21.02 o
   7   3   3     2037.78     1917.25     39.20 o
   8   3   3        9.91       14.85     19.01 o
   9   3   3        1.29       19.56     25.20 o
  10   3   3      728.80      708.09     51.52 o
  11   3   3      766.55      756.68     50.60 o
  12   3   3     1109.28     1107.94     77.12 o
  13   3   3      251.89      220.63     68.14 o
  14   3   3      159.53      212.61     73.05 o
 -16   4   3        0.91        0.00    144.49 o
 -15   4   3       76.22      186.00    136.94 o
 -14   4   3      119.53      136.67     93.97 o
 -13   4   3       64.21        5.76     58.53 o
 -12   4   3       54.15      148.34     55.33 o
 -11   4   3        9.06        0.00     38.98 o
 -10   4   3     1294.44     1411.19     49.00 o
  -9   4   3       54.37       57.67     26.04 o
  -8   4   3        2.92        0.00     21.43 o
  -7   4   3     1058.14      984.05     41.46 o
  -6   4   3       24.83       66.75     23.56 o
  -5   4   3      168.58      216.42     22.40 o
  -4   4   3     2634.10     2777.19     62.24 o
  -3   4   3      164.04      134.67     19.09 o
  -2   4   3      544.26      536.46     22.48 o
  -1   4   3     1039.23     1002.38     29.89 o
   0   4   3     1207.52     1088.44     38.22 o
   1   4   3     1237.55     1057.32     34.10 o
   2   4   3     1871.33     2017.45     49.23 o
   3   4   3     6973.38     6892.88    118.08 o
   4   4   3       51.71       80.13     21.02 o
   5   4   3      533.71      492.44     32.84 o
   6   4   3        9.25       42.49     28.21 o
   7   4   3      112.12      102.17     28.03 o
   8   4   3       13.61        0.00     26.10 o
   9   4   3     1527.94     1753.19     66.55 o
  10   4   3       34.51       42.97     51.08 o
  11   4   3      125.27      156.13     56.89 o
  12   4   3        0.30        0.00     60.11 o
  13   4   3       50.96       87.82     66.46 o
  14   4   3       31.53        0.00     70.17 o
 -15   5   3       23.07        0.00    141.26 o
 -14   5   3       20.26        0.00    133.17 o
 -13   5   3       13.04       23.72    128.86 o
 -12   5   3       17.58        0.00     72.80 o
 -11   5   3       93.69        0.00     69.98 o
 -10   5   3      110.32      144.74     39.96 o
  -9   5   3        8.74       58.85     35.77 o
  -8   5   3      229.64      243.46     43.03 o
  -7   5   3       53.33       51.68     34.03 o
  -6   5   3      423.99      439.40     33.97 o
  -5   5   3      213.46      281.99     46.13 o
  -4   5   3       96.61       99.83     25.41 o
  -3   5   3        3.67        2.68     17.03 o
  -2   5   3        2.46        0.00     17.77 o
  -1   5   3        1.03       18.00     19.32 o
   0   5   3      201.87      211.33     27.97 o
   1   5   3     1787.30     2122.78     72.68 o
   2   5   3     1379.36     1317.48     43.38 o
   3   5   3      916.00      960.30     38.51 o
   4   5   3     1222.88     1210.09     45.15 o
   5   5   3      261.83      377.52     31.31 o
   6   5   3      667.32      748.18     41.86 o
   7   5   3     1704.29     1556.74     58.06 o
   8   5   3      809.91      746.70     42.48 o
   9   5   3      922.08      873.20     52.61 o
  10   5   3        0.72        0.00     43.26 o
  11   5   3        8.23       18.33     57.02 o
  12   5   3        5.44        2.40     59.08 o
  13   5   3       52.85       67.56    104.93 o
 -14   6   3      313.47      408.67    161.74 o
 -13   6   3       40.01        5.93    141.26 o
 -12   6   3       23.54        0.00    122.92 o
 -11   6   3      243.89      138.12     76.62 o
 -10   6   3       35.63       60.94     49.32 o
  -9   6   3     1337.89     1201.09     69.04 o
  -8   6   3      163.94      132.82     43.59 o
  -7   6   3      611.09      637.74     50.37 o
  -6   6   3        3.88        0.00     33.57 o
  -5   6   3      332.01      293.75     38.10 o
  -4   6   3       88.74       53.75     28.45 o
  -3   6   3      341.85      317.63     29.39 o
  -2   6   3     1264.63     1380.23     52.89 o
  -1   6   3      469.39      422.85     35.13 o
   0   6   3     1082.98     1044.32     47.07 o
   1   6   3     1925.87     2020.25     74.47 o
   2   6   3       33.75       82.24     29.16 o
   3   6   3        1.91       35.86     30.79 o
   4   6   3      227.38      176.89     34.17 o
   5   6   3      332.16      324.37     33.65 o
   6   6   3      329.54      280.21     39.45 o
   7   6   3       19.62        9.15     38.17 o
   8   6   3     1035.69     1037.68    135.93 o
   9   6   3      663.32      651.03     52.91 o
  10   6   3        8.91       35.20     53.98 o
  11   6   3        2.34        0.00     58.69 o
  12   6   3        0.99       32.82     85.59 o
  13   6   3      105.82       19.90     97.28 o
 -14   7   3       19.02      246.93    153.66 o
 -13   7   3      100.86      192.47    143.95 o
 -12   7   3      422.88      665.30    142.87 o
 -11   7   3      184.27      240.49    182.77 o
 -10   7   3       23.07       15.35     72.57 o
  -9   7   3       14.62       16.56     50.56 o
  -8   7   3        7.19        0.00     56.76 o
  -7   7   3      130.56       93.24     44.79 o
  -6   7   3      106.55       28.33     48.17 o
  -5   7   3      123.56       81.41     94.62 o
  -4   7   3      281.21      381.32     29.57 o
  -3   7   3     2331.76     2171.28     74.70 o
  -2   7   3       85.82      270.63     64.17 o
  -1   7   3     1591.71     1409.64     58.92 o
   0   7   3     1238.04     1240.30     57.90 o
   1   7   3      125.32      143.18     36.89 o
   2   7   3     2744.35     2552.04     70.48 o
   3   7   3       32.90       25.79     36.42 o
   4   7   3      971.50      958.03     50.62 o
   5   7   3       55.14       79.61     39.21 o
   6   7   3     1063.83     1059.47     89.58 o
   7   7   3       52.72       17.23     50.73 o
   8   7   3      381.08      456.57     91.64 o
   9   7   3      157.00       70.57     75.27 o
  10   7   3       97.73      128.77     70.80 o
  11   7   3      146.18      129.72     88.61 o
  12   7   3        6.57        0.00     89.20 o
 -13   8   3        0.74      135.86    147.19 o
 -12   8   3        2.30      124.54    133.71 o
 -11   8   3      209.14      340.20    128.86 o
 -10   8   3        2.56       16.91     78.36 o
  -9   8   3       46.97        0.00     70.38 o
  -8   8   3       64.31       97.09     52.30 o
  -7   8   3      349.95      233.35     65.42 o
  -6   8   3       41.50        0.00     93.00 o
  -5   8   3       35.71        0.00     75.21 o
  -4   8   3       65.03        0.00     41.71 o
  -3   8   3      632.20      704.02     55.29 o
  -2   8   3       87.82       19.90     39.62 o
  -1   8   3       24.62       50.06     41.15 o
   0   8   3     2211.45     2185.02     78.91 o
   1   8   3      100.54       55.63     42.45 o
   2   8   3      345.53      320.72     74.39 o
   3   8   3      423.47      464.26     59.53 o
   4   8   3       31.68       10.74     41.56 o
   5   8   3      439.51      406.10     59.37 o
   6   8   3      187.18      270.69     60.62 o
   7   8   3       37.37       91.09     78.71 o
   8   8   3        3.02        0.00     74.69 o
   9   8   3       65.88        0.00    108.10 o
  10   8   3       43.72        0.00     88.28 o
  11   8   3       26.57      294.63    100.19 o
 -12   9   3        2.61        0.00    142.33 o
 -11   9   3        1.64        0.00    129.39 o
 -10   9   3        0.81        0.00    102.98 o
  -9   9   3       65.11      128.32    123.46 o
  -8   9   3       50.47       62.00    105.67 o
  -7   9   3        9.40       25.88    114.84 o
  -6   9   3      401.65      578.83     73.36 o
  -5   9   3       17.54        0.00     68.78 o
  -4   9   3      122.80       63.77     53.59 o
  -3   9   3      591.81      619.46     60.16 o
  -2   9   3      130.79        4.44     47.64 o
  -1   9   3      203.11      217.77     56.67 o
   0   9   3      131.39       45.54     41.29 o
   1   9   3        8.11       78.91     87.47 o
   2   9   3      425.74      548.04     73.83 o
   3   9   3      249.42      228.06     71.81 o
   4   9   3       17.11      107.78     57.47 o
   5   9   3      103.67      156.61     60.07 o
   6   9   3       19.81        0.00     62.44 o
   7   9   3        7.01        0.00     76.65 o
   8   9   3       35.69      197.33    123.46 o
   9   9   3        0.83        0.00     90.15 o
  10   9   3        6.63       40.11     97.54 o
 -10  10   3        0.22       88.96    143.41 o
  -9  10   3        0.13       70.63    134.79 o
  -8  10   3        2.30        0.00    123.46 o
  -7  10   3        0.19        0.00    121.31 o
  -6  10   3      228.72      286.28    127.24 o
  -5  10   3      293.80      288.98     87.27 o
  -4  10   3      289.15      223.27     59.19 o
  -3  10   3       97.12       74.03     53.26 o
  -2  10   3        5.14       20.92     51.26 o
  -1  10   3       88.94       29.50     52.92 o
   0  10   3      221.30      367.44     60.08 o
   1  10   3      537.86      282.39     75.09 o
   2  10   3      665.21      492.56    166.60 o
   3  10   3      157.88      194.70     76.24 o
   4  10   3       30.89       23.11     93.00 o
   5  10   3        0.80        0.00     77.06 o
   6  10   3      118.42      120.72     83.12 o
   7  10   3       41.08      169.29    115.38 o
   8  10   3       45.81       41.83     96.48 o
   9  10   3        8.39       10.30    101.38 o
  -8  11   3        4.60       21.03    122.92 o
  -7  11   3        0.22       42.05    137.48 o
  -6  11   3        8.28      221.59    140.72 o
  -5  11   3        3.58      134.25    120.23 o
  -4  11   3       10.33      183.80     85.82 o
  -3  11   3        0.19       80.87     83.47 o
  -2  11   3       14.89        0.00     80.23 o
  -1  11   3       10.03       50.84     78.24 o
   0  11   3       16.04        0.00     70.88 o
   1  11   3       97.58      107.68     83.30 o
   2  11   3       14.90        0.00     75.21 o
   3  11   3       68.53       99.78     84.30 o
   4  11   3       34.57       55.33     83.53 o
   5  11   3       29.41        0.00     84.14 o
   6  11   3        8.40       31.48     89.96 o
   7  11   3       35.03        0.00    114.84 o
  -6  12   3        3.27       53.91    147.19 o
  -5  12   3        0.63       38.82    146.11 o
  -4  12   3       68.34        0.00     93.76 o
  -3  12   3      171.10       92.45    118.88 o
  -2  12   3       33.57      200.40     99.74 o
  -1  12   3        3.36      166.83     98.17 o
   0  12   3        0.07       75.66     92.95 o
   1  12   3       35.29       35.71     89.17 o
   2  12   3       46.31        0.00     90.45 o
   3  12   3       83.20       45.64    135.86 o
   4  12   3       44.63      144.25     90.49 o
 -17   0   4       51.09      291.68    162.82 o
 -16   0   4      401.14      413.92     48.11 o
 -15   0   4        2.06        0.00     41.81 o
 -14   0   4       24.60        1.00     39.62 o
 -13   0   4     1402.74     1407.41     56.70 o
 -12   0   4      913.06      857.77     40.11 o
 -11   0   4      602.93      718.97     38.85 o
 -10   0   4       57.15       33.72     25.93 o
  -9   0   4     4052.41     3898.82     80.89 o
  -8   0   4     2962.52     3064.04    148.53 o
  -7   0   4     6761.11     6909.11    171.94 o
  -6   0   4     1520.29     1887.61     62.71 o
  -5   0   4     5929.17     6540.37    159.16 o
  -4   0   4    48260.37    43877.70    981.29 o
  -3   0   4    14698.55    15464.77    352.64 o
   0   0   4     9245.47     9563.58    181.86 o
   1   0   4    10039.56    10428.48    170.90 o
   2   0   4    22375.63    22083.12    318.41 o
   3   0   4      287.47      320.88     12.96 o
   4   0   4      844.23      963.99     30.77 o
   5   0   4    18804.67    19521.84    266.65 o
   6   0   4    14585.32    14234.22    199.30 o
   7   0   4    12858.78    13005.85    185.42 o
   8   0   4     2188.14     2050.53     49.16 o
   9   0   4     1375.44     1415.27     48.07 o
  10   0   4      655.14      777.85     40.28 o
  11   0   4     1909.64     1961.81     69.55 o
  12   0   4      226.25      213.63     51.26 o
  13   0   4      734.88      805.56    183.65 o
  14   0   4        5.17        0.00     68.00 o
 -17   1   4      195.76      217.85     82.97 o
 -16   1   4      157.69      174.39     56.58 o
 -15   1   4      773.41      931.52     53.37 o
 -14   1   4      371.75      410.39     43.95 o
 -13   1   4       99.12       92.92     31.43 o
 -12   1   4     1162.50     1082.58     29.72 o
 -11   1   4      413.28      407.90     22.27 o
 -10   1   4      870.56      864.14     26.07 o
  -9   1   4      534.63      499.02     22.49 o
  -8   1   4       21.20       13.09     16.08 o
  -7   1   4    16350.33    16309.24    241.26 o
  -6   1   4     8738.54     8150.05    317.81 o
  -5   1   4    19187.61    17941.93    291.39 o
  -4   1   4      457.79      427.46     19.94 o
  -3   1   4     2398.54     2371.90     47.08 o
  -2   1   4    14108.99    13826.45    228.61 o
  -1   1   4     9782.92     9398.05    129.24 o
   0   1   4    27006.29    26326.83    298.88 o
   1   1   4      908.30      822.56     16.54 o
   2   1   4      377.72      366.68     11.86 o
   3   1   4     3204.03     3634.04     45.89 o
   4   1   4     9506.07     9387.54    102.14 o
   5   1   4       25.29       11.15     12.36 o
   6   1   4     1260.89     1283.03     28.62 o
   7   1   4     3059.12     3011.94     73.64 o
   8   1   4     3991.55     3892.73     57.78 o
   9   1   4     6201.00     6015.36     92.44 o
  10   1   4       34.09       29.10     22.73 o
  11   1   4      583.87      624.40     33.10 o
  12   1   4       22.70       38.54     31.20 o
  13   1   4       68.68       76.13     40.01 o
  14   1   4      232.71      256.61     48.55 o
 -16   2   4       16.89        0.00    139.10 o
 -15   2   4       65.10      145.03    130.47 o
 -14   2   4        2.79        0.00     59.78 o
 -13   2   4       87.97      124.77     36.27 o
 -12   2   4      263.84      281.34     40.49 o
 -11   2   4      895.82      894.53     32.79 o
 -10   2   4      500.81      460.47     28.09 o
  -9   2   4      454.96      441.36     26.14 o
  -8   2   4      726.49      772.16     35.52 o
  -7   2   4     5073.78     4663.10     82.69 o
  -6   2   4      146.01      157.89     14.90 o
  -5   2   4      624.54      724.45     20.28 o
  -4   2   4     6819.66     6345.69    115.17 o
  -3   2   4      543.39      506.14     15.08 o
  -2   2   4     5978.21     5823.43     70.33 o
  -1   2   4    19385.85    18743.58    228.48 o
   0   2   4      138.86      181.98      8.69 o
   1   2   4      344.88      304.26      9.91 o
   2   2   4      834.23      858.63     19.70 o
   3   2   4       19.08       55.37     11.51 o
   4   2   4     1195.94     1131.22     23.06 o
   5   2   4      520.75      424.93     18.07 o
   6   2   4      297.93      287.54     17.27 o
   7   2   4     1644.63     1634.73     33.73 o
   8   2   4       77.26       75.45     17.96 o
   9   2   4      424.18      449.45     34.18 o
  10   2   4       29.06        6.31     28.07 o
  11   2   4       35.83       58.37     41.13 o
  12   2   4       19.09        0.00     56.99 o
  13   2   4       44.95       65.57     72.26 o
  14   2   4        3.71        0.00     92.28 o
 -16   3   4       59.88       54.45    142.33 o
 -15   3   4        1.38        0.00    128.32 o
 -14   3   4      283.22      155.81    129.39 o
 -13   3   4        2.88        0.00     52.86 o
 -12   3   4      138.39      133.43     51.99 o
 -11   3   4      101.85       34.44     36.97 o
 -10   3   4        1.28       18.59     39.97 o
  -9   3   4       13.83        0.00     33.71 o
  -8   3   4      290.73      275.50     37.09 o
  -7   3   4     1354.46     1467.57     79.05 o
  -6   3   4     1079.28     1006.49     52.33 o
  -5   3   4     2032.40     2212.80     52.74 o
  -4   3   4      308.36      320.10     19.18 o
  -3   3   4      258.41      316.13     13.34 o
  -2   3   4     4167.13     4583.72     79.89 o
  -1   3   4      252.39      252.50     23.58 o
   0   3   4      764.54      761.55     19.52 o
   1   3   4      812.25      713.52     25.48 o
   2   3   4      540.18      602.60     22.81 o
   3   3   4     6073.01     6370.36     92.93 o
   4   3   4       20.62       11.19     15.76 o
   5   3   4      860.95      849.67     31.07 o
   6   3   4     1234.27     1233.80     40.40 o
   7   3   4      114.28      119.91     26.32 o
   8   3   4     6097.68     6005.51     87.55 o
   9   3   4      313.18      339.17     32.92 o
  10   3   4       69.53       53.91     43.67 o
  11   3   4       30.09       21.90     44.80 o
  12   3   4      268.92      324.62     63.78 o
  13   3   4      179.18      152.45     67.32 o
  14   3   4        4.70        0.00     95.16 o
 -16   4   4       26.42        0.00    140.72 o
 -15   4   4      248.29       15.64    137.48 o
 -14   4   4      287.83      260.41    137.48 o
 -13   4   4      147.00       35.79     74.30 o
 -12   4   4     1084.21      951.00     95.79 o
 -11   4   4      559.87      584.77     79.92 o
 -10   4   4     1505.10     1520.54     71.89 o
  -9   4   4       45.64       52.49     37.58 o
  -8   4   4     5702.93     5999.91    143.41 o
  -7   4   4       20.87        4.49     25.16 o
  -6   4   4     4507.81     4450.19     91.27 o
  -5   4   4     8414.61     8552.49    152.51 o
  -4   4   4     3203.18     3367.38     70.76 o
  -3   4   4    11955.58    12181.17    232.41 o
  -2   4   4      345.68      411.34     28.78 o
  -1   4   4     2824.12     2705.41     62.49 o
   0   4   4       13.19        0.00     29.59 o
   1   4   4     1094.88     1178.21     48.40 o
   2   4   4       15.43        0.00     20.11 o
   3   4   4      471.03      421.56     28.25 o
   4   4   4      324.63      381.34     25.77 o
   5   4   4      827.98      882.46     41.13 o
   6   4   4     3943.85     3658.60     74.64 o
   7   4   4     4719.04     4551.10     88.84 o
   8   4   4     1285.61     1424.60     44.97 o
   9   4   4     1273.31     1202.39     68.53 o
  10   4   4      577.80      482.98     63.84 o
  11   4   4      150.60       68.42     56.14 o
  12   4   4      144.42      192.46    106.48 o
  13   4   4      118.45       88.12     87.57 o
 -15   5   4       15.46        0.00    126.70 o
 -14   5   4      361.81        0.00    139.10 o
 -13   5   4        0.08        0.00    126.70 o
 -12   5   4        1.96        0.00     70.54 o
 -11   5   4      192.28       95.41     71.20 o
 -10   5   4      522.90      642.04     76.05 o
  -9   5   4        2.64        0.00     38.83 o
  -8   5   4        1.40       66.41     38.75 o
  -7   5   4     3829.59     4074.38    109.60 o
  -6   5   4     2968.57     2930.72     72.72 o
  -5   5   4     5925.93     5186.01    166.98 o
  -4   5   4      224.45      185.17     27.51 o
  -3   5   4       57.71       30.42     26.25 o
  -2   5   4     3336.46     3322.40     67.53 o
  -1   5   4     5357.38     5672.42    103.74 o
   0   5   4      411.98      443.43     28.98 o
   1   5   4      864.88      927.85     36.69 o
   2   5   4        4.74       64.98     34.47 o
   3   5   4     6555.34     6952.37    129.02 o
   4   5   4      598.77      630.81     42.54 o
   5   5   4     3311.65     3234.63     69.37 o
   6   5   4      731.26      596.88     47.33 o
   7   5   4      219.92      214.20     38.68 o
   8   5   4     3400.31     3393.93    103.41 o
   9   5   4      274.51      282.81     46.46 o
  10   5   4      635.93      789.94     76.52 o
  11   5   4       32.45       17.51     60.71 o
  12   5   4      338.65      379.23     67.42 o
  13   5   4       60.80       17.45     91.45 o
 -15   6   4      134.53      237.76    170.37 o
 -14   6   4      432.51      146.65    150.96 o
 -13   6   4        1.37        0.00    122.39 o
 -12   6   4      174.14       10.68     83.04 o
 -11   6   4      427.29      370.75    133.44 o
 -10   6   4       79.88        0.00     65.93 o
  -9   6   4       14.72       71.89     77.86 o
  -8   6   4     1955.50     2219.14     88.06 o
  -7   6   4        5.65       21.47     35.69 o
  -6   6   4      662.10      612.02     69.49 o
  -5   6   4     3158.70     3089.13    121.58 o
  -4   6   4       92.42      127.47     71.98 o
  -3   6   4     2520.55     2789.21     96.91 o
  -2   6   4      108.82      153.50     32.40 o
  -1   6   4       81.00       60.08     40.08 o
   0   6   4     1019.74     1101.12     46.61 o
   1   6   4       21.23       48.93     33.04 o
   2   6   4      374.13      371.87     34.43 o
   3   6   4     1676.23     1785.06     58.44 o
   4   6   4       77.51       32.90     32.24 o
   5   6   4      295.52      237.51     33.74 o
   6   6   4      191.71      249.88     39.15 o
   7   6   4      740.78      937.39     63.46 o
   8   6   4      124.37      179.09     50.84 o
   9   6   4       86.34       65.93    200.02 o
  10   6   4      183.14      163.23     58.48 o
  11   6   4       52.17        0.00     61.07 o
  12   6   4       56.95       66.30     67.41 o
 -14   7   4       12.08      149.34    155.81 o
 -13   7   4      141.08       63.08    143.41 o
 -12   7   4       95.11        0.00    125.62 o
 -11   7   4       80.01      132.40     75.47 o
 -10   7   4        3.20        0.00     71.46 o
  -9   7   4       76.50       60.76     50.13 o
  -8   7   4      293.70      255.76     52.79 o
  -7   7   4        7.03        9.36     39.22 o
  -6   7   4        3.24       43.23     49.21 o
  -5   7   4        1.42        0.00     46.57 o
  -4   7   4      764.73      804.57     52.25 o
  -3   7   4     1115.90     1145.17     55.58 o
  -2   7   4       82.64      116.85     36.12 o
  -1   7   4      176.64      265.71     37.86 o
   0   7   4      286.75      310.54     36.17 o
   1   7   4        9.65       21.14     33.02 o
   2   7   4      558.19      763.68     44.92 o
   3   7   4       61.93       59.34     46.16 o
   4   7   4      407.42      388.70     49.87 o
   5   7   4      881.08      994.58     53.86 o
   6   7   4        4.00        0.00     58.74 o
   7   7   4        0.65       34.16     51.23 o
   8   7   4       74.92      180.85     83.57 o
   9   7   4      112.50       15.30     77.99 o
  10   7   4      107.30      201.54     64.02 o
  11   7   4      151.50      259.14    238.30 o
  12   7   4       49.75      105.13    164.44 o
 -13   8   4      216.25      279.28    155.81 o
 -12   8   4       35.37       46.91    130.47 o
 -11   8   4      157.88       12.94    124.54 o
 -10   8   4        0.13        0.00     94.62 o
  -9   8   4        3.83        0.00     67.23 o
  -8   8   4        4.93        0.00     60.03 o
  -7   8   4      399.21      331.76     67.12 o
  -6   8   4      527.30      516.92     67.42 o
  -5   8   4      665.94      625.67     64.38 o
  -4   8   4      179.05      172.36     46.65 o
  -3   8   4      362.15      276.64     46.53 o
  -2   8   4       79.99       88.01     62.55 o
  -1   8   4       71.59       39.38     39.93 o
   0   8   4      560.87      701.60     55.67 o
   1   8   4      910.40      810.19     68.71 o
   2   8   4      402.62      399.80     43.82 o
   3   8   4        0.85        0.00     40.19 o
   4   8   4      144.00      176.92     51.60 o
   5   8   4       46.58        1.90     52.66 o
   6   8   4        1.41        0.00     55.90 o
   7   8   4      356.63      238.10     72.82 o
   8   8   4       12.44        0.00     76.31 o
   9   8   4      382.60      361.98     86.57 o
  10   8   4        4.04        0.00     81.46 o
  11   8   4        0.28        0.00     97.05 o
 -12   9   4       15.32        0.00    144.49 o
 -11   9   4        2.07       45.83    138.56 o
 -10   9   4       30.18       71.17    128.32 o
  -9   9   4        0.53        1.08    122.39 o
  -8   9   4       71.32      179.00    126.70 o
  -7   9   4        2.89        0.00     66.10 o
  -6   9   4       93.34       44.96     63.09 o
  -5   9   4      650.06      489.82     71.34 o
  -4   9   4      359.61      391.39     53.35 o
  -3   9   4       95.53       96.18     51.28 o
  -2   9   4      210.18      151.51     48.17 o
  -1   9   4       14.86       48.14     45.02 o
   0   9   4      166.81      252.06     51.32 o
   1   9   4      142.86      100.95     62.64 o
   2   9   4      788.17      739.14     78.17 o
   3   9   4      230.46      224.24     60.13 o
   4   9   4      502.66      375.28     75.62 o
   5   9   4       23.16       53.82     61.83 o
   6   9   4      171.86      163.13     65.55 o
   7   9   4      211.17      315.20     87.13 o
   8   9   4       28.32        0.00     84.38 o
   9   9   4      229.77      150.22     91.82 o
  10   9   4      123.58      175.30     99.55 o
 -10  10   4       74.78      200.02    146.65 o
  -9  10   4      135.60      169.29    139.10 o
  -8  10   4        4.57        0.00    129.93 o
  -7  10   4      100.29      174.14    127.24 o
  -6  10   4      126.26       79.25    128.86 o
  -5  10   4       54.31       36.69     72.07 o
  -4  10   4      232.38      295.87     61.38 o
  -3  10   4        2.27        0.00     54.03 o
  -2  10   4       56.50      188.87     58.26 o
  -1  10   4        7.25        0.00     53.86 o
   0  10   4        7.26        0.00     52.60 o
   1  10   4       50.84      100.35     72.97 o
   2  10   4      120.38       51.49    167.94 o
   3  10   4        0.18      150.97     73.53 o
   4  10   4        1.78        0.00     68.39 o
   5  10   4       14.70       35.32     66.64 o
   6  10   4       98.22       17.48     71.52 o
   7  10   4       19.16        2.10     90.36 o
   8  10   4        2.24       20.65     90.62 o
  -8  11   4       22.43      159.05    149.88 o
  -7  11   4       30.75      255.01    147.73 o
  -6  11   4        0.20      163.36    144.49 o
  -5  11   4       12.91        0.00    136.40 o
  -4  11   4       50.23      154.95     90.87 o
  -3  11   4       68.32       26.53     88.47 o
  -2  11   4       83.87       95.45    106.49 o
  -1  11   4       14.65       73.54     66.64 o
   0  11   4       76.88       73.38     61.06 o
   1  11   4      130.70      231.87     89.39 o
   2  11   4       32.16        0.00     76.18 o
   3  11   4      116.82      231.86     86.65 o
   4  11   4      172.72       52.69    109.18 o
   5  11   4       46.68      108.06     91.12 o
   6  11   4       45.49       82.07     91.79 o
  -5  12   4       28.50      132.63    152.04 o
  -4  12   4      122.38      109.59    102.79 o
  -3  12   4       74.89        0.00     99.28 o
  -2  12   4       25.04      177.15     92.75 o
  -1  12   4       49.73        0.00    165.52 o
   0  12   4       18.94       99.60     95.54 o
   1  12   4        1.86       90.56     86.97 o
   2  12   4        8.46      102.38     92.61 o
   3  12   4       45.71        0.00     92.10 o
 -17   1   5       16.90       39.58     80.24 o
 -16   1   5       11.44        0.00     51.04 o
 -15   1   5       80.05       82.20     51.38 o
 -14   1   5       74.20       50.92     47.33 o
 -13   1   5       33.74       29.94     34.51 o
 -12   1   5      598.81      609.87     30.00 o
 -11   1   5      253.32      265.15     24.11 o
 -10   1   5     1692.98     1570.52     51.87 o
  -9   1   5     3304.25     3077.29     72.53 o
  -8   1   5     6213.87     5892.80    107.94 o
  -7   1   5        6.52        0.00     17.26 o
  -6   1   5      733.62      736.48     36.81 o
  -5   1   5     2384.24     2459.52     97.32 o
  -4   1   5       15.84       12.43     14.77 o
  -3   1   5      524.98      526.41     20.46 o
  -2   1   5     6155.84     6593.30    114.32 o
  -1   1   5     4494.07     4405.95     70.09 o
   0   1   5     2256.57     2239.16     30.20 o
   1   1   5     9871.04    10475.13    122.37 o
   2   1   5     4455.13     4979.71     67.34 o
   3   1   5       47.87       31.24     11.55 o
   4   1   5     7996.62     8134.61    125.61 o
   5   1   5     3251.66     3258.44     57.43 o
   6   1   5     2467.70     2351.35     44.14 o
   7   1   5     1929.97     1947.16     38.28 o
   8   1   5       31.22        3.39     19.68 o
   9   1   5      219.06      219.91     23.84 o
  10   1   5      264.28      237.89     27.68 o
  11   1   5       16.72       37.11     26.31 o
  12   1   5      129.64      134.33     35.74 o
  13   1   5      173.58      216.80     66.60 o
  14   1   5      149.25       53.06     96.78 o
 -16   2   5      121.88      156.35    147.19 o
 -15   2   5        2.03        0.00    126.70 o
 -14   2   5      428.12      345.59    135.86 o
 -13   2   5      285.64      264.66     37.99 o
 -12   2   5     1199.47     1284.23     50.08 o
 -11   2   5     1806.65     1883.91     57.66 o
 -10   2   5     3265.99     3152.23     71.30 o
  -9   2   5      501.42      537.64     34.49 o
  -8   2   5     4338.57     4256.52    110.04 o
  -7   2   5     5167.48     4963.44     92.53 o
  -6   2   5    10792.54    10786.96    151.40 o
  -5   2   5     3182.46     3060.79     65.11 o
  -4   2   5      224.67      257.23     17.99 o
  -3   2   5      738.30      778.61     20.74 o
  -2   2   5     1714.93     1717.58     29.62 o
  -1   2   5     1101.86     1140.91     21.51 o
   0   2   5       11.27       35.98      8.61 o
   1   2   5      798.27      820.95     17.63 o
   2   2   5    16156.92    15729.62    171.64 o
   3   2   5    24347.22    24215.63    248.36 o
   4   2   5    17816.03    17469.45    183.10 o
   5   2   5      812.60      841.62     26.03 o
   6   2   5       36.31       35.57     17.52 o
   7   2   5     2647.11     2636.63     47.87 o
   8   2   5     3110.98     3115.21     51.50 o
   9   2   5      392.15      372.66     24.74 o
  10   2   5        9.24       54.51     32.58 o
  11   2   5      530.61      456.31     73.54 o
  12   2   5      929.26      906.51     73.74 o
  13   2   5      183.01      226.53     88.69 o
  14   2   5      160.05      238.35    108.37 o
 -16   3   5        0.42        0.00    143.95 o
 -15   3   5       41.95       25.88    119.69 o
 -14   3   5       65.71      164.98    134.25 o
 -13   3   5       80.04       61.34     73.36 o
 -12   3   5      451.76      520.12     94.89 o
 -11   3   5      454.56      455.80     39.14 o
 -10   3   5     3579.29     3686.73    201.53 o
  -9   3   5     5098.40     4864.10    124.28 o
  -8   3   5     7364.00     7478.57    124.76 o
  -7   3   5       28.34       20.21     17.44 o
  -6   3   5     1828.52     1975.35     56.59 o
  -5   3   5     6561.37     6307.29    114.70 o
  -4   3   5       23.07       45.64     13.43 o
  -3   3   5      687.21      808.26     21.63 o
  -2   3   5     3349.06     3314.60     60.91 o
  -1   3   5     6875.11     7612.92    127.64 o
   0   3   5     1050.24      940.42     22.22 o
   1   3   5    28882.01    28067.27    364.51 o
   2   3   5     2447.25     2574.17     45.13 o
   3   3   5      615.50      676.43     23.00 o
   4   3   5    11156.21    10705.93    149.87 o
   5   3   5     4939.79     4753.42     77.04 o
   6   3   5     4876.98     4632.31     77.90 o
   7   3   5     1062.17     1015.72     60.60 o
   8   3   5      182.72      193.10     24.86 o
   9   3   5      143.29      195.50     44.82 o
  10   3   5      140.12      100.21     48.75 o
  11   3   5       63.23       69.66     59.40 o
  12   3   5       29.59        0.00     81.58 o
  13   3   5      154.70      110.86    133.17 o
 -16   4   5       38.93        0.00    152.04 o
 -15   4   5       11.49        0.00    128.32 o
 -14   4   5       56.00        0.00    133.17 o
 -13   4   5       24.02       73.87     76.46 o
 -12   4   5      427.31      374.79     82.46 o
 -11   4   5       11.78        0.00     66.57 o
 -10   4   5     1566.97     1468.03     69.88 o
  -9   4   5      618.26      830.25     52.47 o
  -8   4   5      322.18      303.81     72.62 o
  -7   4   5     1643.90     1767.44     65.50 o
  -6   4   5      352.00      367.26     27.41 o
  -5   4   5       19.83       43.12     32.76 o
  -4   4   5      918.56      915.73     34.38 o
  -3   4   5      579.79      532.50     25.67 o
  -2   4   5       93.56       90.36     18.24 o
  -1   4   5     1019.65     1142.41     33.11 o
   0   4   5      387.52      463.91     26.93 o
   1   4   5       15.19       34.34     20.90 o
   2   4   5      233.29      203.73     29.03 o
   3   4   5     3793.37     3642.07     68.99 o
   4   4   5     1711.46     1706.13     69.04 o
   5   4   5        1.25        0.00     44.59 o
   6   4   5       71.98      112.18     26.74 o
   7   4   5     1069.94     1035.62     42.62 o
   8   4   5      335.73      367.32     42.65 o
   9   4   5       20.53       33.02     39.93 o
  10   4   5       20.03        0.00     43.96 o
  11   4   5        6.99        0.00     60.96 o
  12   4   5       76.71       78.52     86.53 o
  13   4   5       24.38        0.00    320.52 o
 -15   5   5        5.48        0.00    153.12 o
 -14   5   5       23.50       48.52    132.63 o
 -13   5   5       42.78       24.60     89.05 o
 -12   5   5       47.11      138.65     83.95 o
 -11   5   5        2.73       86.66     70.84 o
 -10   5   5       20.99        0.00     58.41 o
  -9   5   5      417.78      420.11     60.64 o
  -8   5   5       93.42       98.71     40.13 o
  -7   5   5      811.02      770.50     84.14 o
  -6   5   5       31.19       75.44     27.73 o
  -5   5   5      195.88      180.16     30.33 o
  -4   5   5      278.55      260.51     37.31 o
  -3   5   5      205.19      222.82     34.40 o
  -2   5   5     1278.63     1320.85     39.41 o
  -1   5   5       37.96       44.24     21.01 o
   0   5   5      880.78      976.63     38.04 o
   1   5   5     1528.53     1543.46     48.19 o
   2   5   5     2419.46     2329.46     59.88 o
   3   5   5      280.17      188.35     39.22 o
   4   5   5        4.29       25.95     27.18 o
   5   5   5      674.29      637.03     35.42 o
   6   5   5      217.87      261.00     49.90 o
   7   5   5     1054.03     1146.95     52.93 o
   8   5   5      134.95       59.03     46.50 o
   9   5   5        8.90      108.71     50.31 o
  10   5   5       13.86       21.05     54.12 o
  11   5   5       23.86        0.00     68.15 o
  12   5   5       77.35      127.90    115.65 o
  13   5   5        7.67       13.12    147.19 o
 -15   6   5       42.92        0.00    144.49 o
 -14   6   5       33.84      187.08    162.28 o
 -13   6   5       36.12        0.00    145.03 o
 -12   6   5       18.99        5.69     86.90 o
 -11   6   5      541.24      477.73     89.37 o
 -10   6   5       57.00       90.97     67.71 o
  -9   6   5      532.61      541.05     56.07 o
  -8   6   5      305.40      337.21     42.28 o
  -7   6   5      484.96      419.41     43.68 o
  -6   6   5      592.76      597.83     43.07 o
  -5   6   5        3.63       11.29     40.71 o
  -4   6   5      847.77     1013.18     95.43 o
  -3   6   5       20.65       14.29     39.08 o
  -2   6   5       15.28       60.50     25.23 o
  -1   6   5      331.35      363.48     29.41 o
   0   6   5      111.24      142.29     30.44 o
   1   6   5      152.73      119.38     37.98 o
   2   6   5     1613.62     1548.33     80.00 o
   3   6   5      948.98      914.86     62.41 o
   4   6   5     1277.98     1047.27     84.90 o
   5   6   5       80.59       78.63     33.47 o
   6   6   5      630.19      743.72     48.68 o
   7   6   5      695.38      556.18     56.81 o
   8   6   5      254.69      208.09     54.25 o
   9   6   5       67.75      107.01    100.82 o
  10   6   5       68.65        9.00     57.80 o
  11   6   5      278.89      180.54     91.77 o
  12   6   5       16.21        0.00     90.10 o
 -14   7   5       21.59        0.00    107.29 o
 -13   7   5        5.24        0.00    143.95 o
 -12   7   5       25.61        0.00    128.32 o
 -11   7   5       40.68       53.71     77.54 o
 -10   7   5      162.41      288.18     55.90 o
  -9   7   5     1894.20     1869.08     82.53 o
  -8   7   5       37.47       40.33     54.16 o
  -7   7   5      391.96      308.03     43.57 o
  -6   7   5      360.78      287.51     82.76 o
  -5   7   5       51.12        0.00     45.29 o
  -4   7   5      653.32      656.00    123.73 o
  -3   7   5      603.33      657.03     47.55 o
  -2   7   5      662.88      707.80     45.41 o
  -1   7   5       31.07       30.53     29.79 o
   0   7   5      544.94      563.79     55.56 o
   1   7   5      662.41      685.89     61.24 o
   2   7   5     1401.84     1516.40     57.03 o
   3   7   5       13.82       11.12     36.50 o
   4   7   5      204.38      215.62     40.40 o
   5   7   5     1491.70     1386.84     69.76 o
   6   7   5      256.65      261.61     64.29 o
   7   7   5      549.30      647.16     62.74 o
   8   7   5       49.96        0.00     65.75 o
   9   7   5        3.04        0.00     74.60 o
  10   7   5        0.18        0.00     63.58 o
  11   7   5      202.52        0.00    160.13 o
 -13   8   5       20.38        0.00    146.65 o
 -12   8   5        4.20      187.62    143.41 o
 -11   8   5       80.15        0.00    128.86 o
 -10   8   5       20.56        0.00     71.72 o
  -9   8   5       29.25        0.00     60.57 o
  -8   8   5      170.07      215.69     60.65 o
  -7   8   5      373.88      313.49     65.83 o
  -6   8   5      352.86      359.38     64.03 o
  -5   8   5      183.71      151.87     56.88 o
  -4   8   5        2.42       34.43     80.60 o
  -3   8   5       92.86      150.06     47.36 o
  -2   8   5        4.57        0.00     41.53 o
  -1   8   5      128.22      152.64     42.25 o
   0   8   5      163.26      258.88     42.16 o
   1   8   5       17.47       54.48     39.33 o
   2   8   5      592.87      699.27     65.60 o
   3   8   5      180.88      274.51     60.85 o
   4   8   5      825.74      939.56     67.17 o
   5   8   5      178.00      137.66     75.40 o
   6   8   5       63.87       41.58     56.32 o
   7   8   5      583.70      655.82     84.52 o
   8   8   5       49.19      106.00     77.03 o
   9   8   5      166.10      189.29    107.29 o
  10   8   5      111.56      125.08    143.41 o
 -12   9   5       14.35        0.00    145.57 o
 -11   9   5       25.32        0.00    133.71 o
 -10   9   5        1.06      192.47    133.71 o
  -9   9   5       91.31      160.13    116.99 o
  -8   9   5       99.70       42.02     68.64 o
  -7   9   5        6.45        6.89     68.74 o
  -6   9   5      177.52      269.49     69.92 o
  -5   9   5      146.09       81.86     62.13 o
  -4   9   5      407.92      415.01     57.17 o
  -3   9   5      440.59      529.58     58.58 o
  -2   9   5       46.24       54.68     53.17 o
  -1   9   5       93.83       89.74     46.69 o
   0   9   5      112.44      173.88     67.16 o
   1   9   5       51.99       13.91     55.30 o
   2   9   5       94.18      131.55     56.40 o
   3   9   5        9.68       64.74     54.18 o
   4   9   5       22.93        0.00     55.66 o
   5   9   5       96.34      188.39     64.52 o
   6   9   5        1.22       36.14     63.49 o
   7   9   5        2.61        0.00     76.16 o
   8   9   5       15.47       88.39     85.14 o
   9   9   5        9.65       84.07     91.20 o
 -10  10   5        2.03       22.64    146.65 o
  -9  10   5       13.59       58.23    143.41 o
  -8  10   5      118.69       71.71    135.32 o
  -7  10   5       60.88        0.00    126.70 o
  -6  10   5       56.02      107.28    105.94 o
  -5  10   5       37.52      132.21     72.23 o
  -4  10   5       36.29       55.16     60.97 o
  -3  10   5        1.38      108.13     62.32 o
  -2  10   5        7.23        0.00     53.83 o
  -1  10   5        4.18        0.00     53.95 o
   0  10   5       97.83      167.41     54.47 o
   1  10   5       20.72       53.12     69.70 o
   2  10   5      100.33      215.01     78.65 o
   3  10   5      149.12       32.62     79.49 o
   4  10   5        3.73       78.51     68.26 o
   5  10   5        5.64       39.42     68.31 o
   6  10   5        0.06        5.09    122.70 o
   7  10   5       18.95       20.70     93.40 o
   8  10   5      192.59       97.30     98.93 o
  -8  11   5       17.74        0.00    143.41 o
  -7  11   5       11.27       91.65    143.41 o
  -6  11   5        3.90        0.00    142.87 o
  -5  11   5       25.81      147.19    148.80 o
  -4  11   5       65.94       20.55     85.62 o
  -3  11   5       79.36       71.81     64.51 o
  -2  11   5       21.22       94.78     97.58 o
  -1  11   5       60.59       62.57     86.72 o
   0  11   5       93.68       38.88     79.89 o
   1  11   5      261.68      169.12     84.58 o
   2  11   5       26.30       36.00     85.71 o
   3  11   5       24.23        0.00     93.27 o
   4  11   5      109.06      130.14     86.13 o
   5  11   5       62.88      238.56    191.13 o
   6  11   5       44.64        0.00     91.12 o
  -5  12   5       37.66      185.47    157.43 o
  -4  12   5       10.00      147.73    160.13 o
  -3  12   5        0.00       62.65     99.10 o
  -2  12   5        0.47        0.00    109.45 o
  -1  12   5        0.42        0.00    162.55 o
   0  12   5        4.58        0.00     93.80 o
   1  12   5        0.72        0.00     95.02 o
   2  12   5        1.19      103.46     89.35 o
 -17   0   6      202.42      548.31    168.21 o
 -16   0   6       84.28      162.84     69.55 o
 -15   0   6     1305.91     1423.93     87.07 o
 -14   0   6     1203.28     1209.24     59.26 o
 -13   0   6     1012.31      951.06     53.50 o
 -12   0   6     1277.02     1161.96     59.50 o
 -11   0   6     2107.49     2166.83     70.91 o
 -10   0   6     3865.18     3891.98     94.98 o
  -9   0   6      448.80      427.59     41.30 o
  -8   0   6      676.35      701.34     44.00 o
  -7   0   6      614.22      676.71     41.17 o
  -6   0   6     2752.38     2952.16    171.99 o
  -5   0   6     9831.38    10289.54    346.13 o
  -4   0   6     9657.26    10227.54    342.36 o
  -3   0   6     1576.68     1621.74     76.02 o
  -1   0   6    43739.01    41886.00   1337.07 o
   0   0   6    34351.06    31993.57    970.46 o
   1   0   6    12575.71    12474.00    239.43 o
   2   0   6     5947.89     6246.96    128.62 o
   3   0   6     2301.80     2252.95     60.94 o
   4   0   6      357.33      413.84     24.11 o
   5   0   6     1391.72     1350.65     33.52 o
   6   0   6      306.63      348.18     28.67 o
   7   0   6     2593.37     2589.45     61.51 o
   8   0   6      320.33      274.26     31.19 o
   9   0   6     1345.03     1496.66     56.53 o
  10   0   6     3210.15     2986.98    105.64 o
  11   0   6     1558.40     1584.11    124.46 o
  12   0   6      244.05      224.10    132.36 o
  13   0   6       92.93        0.00    122.39 o
 -17   1   6       17.15       65.17     55.36 o
 -16   1   6      335.56      242.26     56.21 o
 -15   1   6       36.18       62.54     52.24 o
 -14   1   6      247.88      264.28     45.70 o
 -13   1   6     1108.43     1202.15     87.19 o
 -12   1   6     1633.39     1608.95     43.26 o
 -11   1   6     1866.50     1861.89     67.35 o
 -10   1   6       54.75       67.81     33.47 o
  -9   1   6     1375.49     1276.67     41.63 o
  -8   1   6      119.36      156.37     21.63 o
  -7   1   6      183.24      175.07     20.78 o
  -6   1   6     1218.25     1102.43     65.22 o
  -5   1   6       10.36       24.57     22.17 o
  -4   1   6     2675.57     2592.22     52.68 o
  -3   1   6    19376.99    18679.05    310.14 o
  -2   1   6    12015.53    11144.32    219.65 o
  -1   1   6     8340.29     8903.20    151.37 o
   0   1   6     1263.69     1424.53     24.78 o
   1   1   6     4109.82     3657.11     55.55 o
   2   1   6    11404.98    11814.31    147.55 o
   3   1   6    10704.82    11412.34    157.28 o
   4   1   6      314.25      328.49     16.91 o
   5   1   6      118.86      120.76     16.39 o
   6   1   6      513.49      556.44     22.62 o
   7   1   6       97.01       86.61     19.08 o
   8   1   6      365.60      374.87     24.19 o
   9   1   6       21.15       21.04     21.41 o
  10   1   6      455.54      552.06     29.84 o
  11   1   6     1163.87     1252.41     81.84 o
  12   1   6      432.07      488.11     79.47 o
  13   1   6      650.07      715.37     61.90 o
 -17   2   6       55.64        0.00    147.19 o
 -16   2   6        1.04        0.00    137.48 o
 -15   2   6      144.35      383.33    144.49 o
 -14   2   6       12.52        0.00     56.66 o
 -13   2   6       88.74       42.52     36.17 o
 -12   2   6      442.44      473.45     47.34 o
 -11   2   6        4.00        0.00     30.13 o
 -10   2   6      325.10      331.98     31.40 o
  -9   2   6       27.67        0.00     24.25 o
  -8   2   6        3.83        0.00     18.10 o
  -7   2   6     1412.23     1267.37     39.15 o
  -6   2   6       31.95       24.23     15.71 o
  -5   2   6     1541.57     1406.52     40.83 o
  -4   2   6      932.44      911.36     30.38 o
  -3   2   6        2.40       33.89     12.52 o
  -2   2   6     1323.29     1163.08     28.70 o
  -1   2   6       17.15       27.37     10.21 o
   0   2   6     1207.54     1039.51     20.32 o
   1   2   6      479.17      462.79     19.41 o
   2   2   6       73.83       66.91     10.81 o
   3   2   6     1121.13     1076.95     20.36 o
   4   2   6        1.14        2.31     11.78 o
   5   2   6      448.14      417.92     17.30 o
   6   2   6      182.79      190.46     18.87 o
   7   2   6      131.11      124.12     19.29 o
   8   2   6       15.57        0.00     21.27 o
   9   2   6       21.05       29.97     23.31 o
  10   2   6        1.21        6.34     39.21 o
  11   2   6      393.77      494.87     54.76 o
  12   2   6       83.31      143.21     89.35 o
  13   2   6        7.41       42.78     90.16 o
 -16   3   6        2.13        0.00    146.11 o
 -15   3   6      107.52       62.00    142.33 o
 -14   3   6      145.47       25.88    134.79 o
 -13   3   6        4.30        0.00     72.79 o
 -12   3   6      692.55      635.17    108.91 o
 -11   3   6        7.42       12.21     29.61 o
 -10   3   6      785.54      740.93     42.37 o
  -9   3   6       44.23       19.71     30.62 o
  -8   3   6      143.82      141.67     25.38 o
  -7   3   6      387.78      402.61     27.02 o
  -6   3   6     1394.32     1485.01     51.78 o
  -5   3   6      701.10      646.15     27.36 o
  -4   3   6      320.46      339.16     20.38 o
  -3   3   6     3839.47     4069.60     96.93 o
  -2   3   6       41.83       18.79     10.68 o
  -1   3   6     1257.30     1438.64     37.24 o
   0   3   6       76.56       41.35     15.02 o
   1   3   6      246.81      226.51     21.03 o
   2   3   6     2149.93     2182.62     41.56 o
   3   3   6     1195.36     1189.87     30.91 o
   4   3   6      416.79      410.10     24.98 o
   5   3   6       63.17       83.91     18.51 o
   6   3   6      184.59      194.81     22.16 o
   7   3   6        1.67       14.34     22.93 o
   8   3   6      397.05      345.83     38.99 o
   9   3   6      101.15       83.14     43.20 o
  10   3   6        5.87       35.12     49.14 o
  11   3   6      216.02      150.98     67.22 o
  12   3   6      313.99      386.78     91.19 o
  13   3   6        8.77        0.00     92.40 o
 -16   4   6      201.34      300.30    165.52 o
 -15   4   6      271.80      311.09    158.51 o
 -14   4   6      297.64       35.04    128.86 o
 -13   4   6       72.79        0.00     83.56 o
 -12   4   6        1.95        0.00     83.84 o
 -11   4   6      523.09      619.56    127.24 o
 -10   4   6     1187.49     1229.04     65.27 o
  -9   4   6      342.05      258.98     44.68 o
  -8   4   6       36.68       55.93     49.91 o
  -7   4   6       82.77       71.75     30.46 o
  -6   4   6     1045.13     1094.92     46.99 o
  -5   4   6     2481.87     2779.31     63.25 o
  -4   4   6     2623.29     2656.46     50.92 o
  -3   4   6       78.44       56.87     18.88 o
  -2   4   6     1172.00     1283.36     39.76 o
  -1   4   6     7926.78     8180.18    162.41 o
   0   4   6     5382.01     4937.93     93.37 o
   1   4   6     7120.06     6548.38    118.38 o
   2   4   6     1442.02     1565.62     50.43 o
   3   4   6      205.67      150.09     23.56 o
   4   4   6     2702.05     2485.25     55.87 o
   5   4   6       51.74        4.87     27.45 o
   6   4   6      332.55      400.43     33.53 o
   7   4   6       24.33       17.87     25.23 o
   8   4   6      910.86     1015.74     50.58 o
   9   4   6      233.86      193.99     40.77 o
  10   4   6     1439.34     1616.50     67.78 o
  11   4   6        9.96       39.66     83.36 o
  12   4   6        1.36      151.79     91.32 o
  13   4   6      145.62      147.94    102.72 o
 -15   5   6       62.29        0.00    157.43 o
 -14   5   6      390.84      357.45    152.04 o
 -13   5   6      256.65      210.45     95.89 o
 -12   5   6     2263.13     2457.98    351.25 o
 -11   5   6       39.74        0.00     65.60 o
 -10   5   6      223.82      189.10     85.18 o
  -9   5   6     1667.18     1658.30     73.66 o
  -8   5   6      369.22      408.38    100.01 o
  -7   5   6     1098.31     1025.97     73.84 o
  -6   5   6     3230.65     3152.09     76.70 o
  -5   5   6     1188.03     1220.75     53.72 o
  -4   5   6       59.29       99.21     28.21 o
  -3   5   6    14103.29    13598.27    262.25 o
  -2   5   6     1732.74     1707.47     57.69 o
  -1   5   6     3537.50     3576.96     72.84 o
   0   5   6     1904.13     1932.07     53.25 o
   1   5   6      520.29      434.79     32.26 o
   2   5   6     4085.19     3859.00     82.77 o
   3   5   6     1715.39     1637.79     79.45 o
   4   5   6      491.89      443.85     38.51 o
   5   5   6       97.05       89.37     29.22 o
   6   5   6      568.73      534.68     41.44 o
   7   5   6       34.15       30.61     43.11 o
   8   5   6        1.52        0.00     45.56 o
   9   5   6      270.00      273.88     64.90 o
  10   5   6       50.68       87.94     61.73 o
  11   5   6      423.39      261.47     91.95 o
  12   5   6      368.91      498.36    140.45 o
 -15   6   6       22.43       74.40    154.73 o
 -14   6   6       47.86      125.08    165.52 o
 -13   6   6       18.50      194.09    142.87 o
 -12   6   6       75.11       37.64     82.18 o
 -11   6   6       41.21       92.46     77.25 o
 -10   6   6      778.98      823.66     86.24 o
  -9   6   6       53.92       20.27     58.36 o
  -8   6   6        5.60       32.79     36.92 o
  -7   6   6      331.88      368.46     64.35 o
  -6   6   6      204.44      196.31     35.02 o
  -5   6   6        8.40        0.00     38.18 o
  -4   6   6     1123.41     1139.50     62.17 o
  -3   6   6       19.92       43.08     27.04 o
  -2   6   6       33.23       35.64     24.72 o
  -1   6   6     2595.35     2636.69     63.22 o
   0   6   6      628.14      645.59     62.80 o
   1   6   6     2167.91     2145.37     62.43 o
   2   6   6      383.92      396.75     37.65 o
   3   6   6       13.72        0.00     32.84 o
   4   6   6     1498.01     1477.32     55.47 o
   5   6   6        1.57        4.98     34.33 o
   6   6   6       88.04       16.62     65.09 o
   7   6   6      564.85      657.58     58.15 o
   8   6   6      418.33      249.03     85.72 o
   9   6   6        8.88       18.37     69.07 o
  10   6   6      272.70      302.55     88.57 o
  11   6   6       36.15       75.36     91.44 o
 -14   7   6      114.05        0.00    156.89 o
 -13   7   6       18.48        0.00    108.39 o
 -12   7   6      147.67      159.72    104.04 o
 -11   7   6      261.12      232.24     83.92 o
 -10   7   6      126.64      116.39     73.83 o
  -9   7   6     1119.34     1174.70     68.60 o
  -8   7   6       94.83       92.87     45.70 o
  -7   7   6      187.01      150.00     42.80 o
  -6   7   6     1391.71     1327.71    142.33 o
  -5   7   6      160.86      203.04     49.62 o
  -4   7   6      285.46      334.11     49.84 o
  -3   7   6     1483.66     1607.32     86.80 o
  -2   7   6      453.61      386.62     34.88 o
  -1   7   6      270.02      387.78     38.52 o
   0   7   6      386.06      417.20     40.50 o
   1   7   6        4.57       87.69     36.65 o
   2   7   6      293.70      340.43     42.55 o
   3   7   6      255.56      222.78     41.77 o
   4   7   6       41.56       68.90     42.02 o
   5   7   6       38.42        5.86     46.69 o
   6   7   6        2.85        0.00     60.49 o
   7   7   6        0.02        0.00    106.75 o
   8   7   6       42.93       78.55     69.82 o
   9   7   6        0.22       25.28     72.62 o
  10   7   6       49.06       26.62     86.96 o
  11   7   6      139.78       69.01    161.20 o
 -13   8   6       13.58        0.00    154.73 o
 -12   8   6       15.74        0.00    136.94 o
 -11   8   6       35.64       90.30     98.66 o
 -10   8   6       13.17      192.25     80.44 o
  -9   8   6       48.18        0.00     51.39 o
  -8   8   6       15.78        8.21     60.15 o
  -7   8   6      246.07      253.25     73.32 o
  -6   8   6      257.91      208.73     58.77 o
  -5   8   6     1121.90      930.11     88.96 o
  -4   8   6      150.89      149.26     54.84 o
  -3   8   6      202.20      182.27     44.92 o
  -2   8   6     1010.14     1001.06     58.51 o
  -1   8   6      524.82      680.63     40.96 o
   0   8   6      810.01      659.38     48.05 o
   1   8   6      186.53      187.88     44.07 o
   2   8   6     1201.53     1428.42     97.41 o
   3   8   6      442.06      326.58     54.98 o
   4   8   6       70.26       24.48     52.24 o
   5   8   6       33.20       73.67     55.35 o
   6   8   6        0.34        0.00     54.66 o
   7   8   6      386.73      428.66     76.82 o
   8   8   6      225.50      197.02     84.65 o
   9   8   6       69.51        0.00    152.58 o
  10   8   6       11.97      244.77    173.06 o
 -12   9   6        8.75        0.00    152.04 o
 -11   9   6       82.74        0.00    139.64 o
 -10   9   6       33.06      110.52    133.71 o
  -9   9   6       32.19        0.00    112.14 o
  -8   9   6      175.11      195.32     72.34 o
  -7   9   6      114.74       62.48     88.15 o
  -6   9   6        0.39        0.00     63.66 o
  -5   9   6        0.48       43.30     59.43 o
  -4   9   6      293.00      319.21     62.54 o
  -3   9   6        8.02        0.00     47.79 o
  -2   9   6      342.01      383.29     54.85 o
  -1   9   6       82.65       66.36     48.75 o
   0   9   6      199.42      130.17     42.94 o
   1   9   6       51.25       92.27     54.98 o
   2   9   6       88.41       80.38     56.14 o
   3   9   6      277.00      325.14     63.13 o
   4   9   6        2.21       12.53     77.67 o
   5   9   6        2.40        0.00    127.27 o
   6   9   6       46.62       56.36     65.76 o
   7   9   6        7.48        0.00     81.55 o
   8   9   6       23.13      115.31    140.45 o
 -10  10   6       10.37      188.16    137.48 o
  -9  10   6        2.62       51.22    142.33 o
  -8  10   6       12.90       77.10    140.18 o
  -7  10   6       95.38       57.74    109.72 o
  -6  10   6      237.19       53.30     76.50 o
  -5  10   6      356.61      330.35    145.03 o
  -4  10   6       75.09       39.13     86.26 o
  -3  10   6      289.14      280.08     56.04 o
  -2  10   6      489.12      448.60     59.84 o
  -1  10   6      221.72      311.62     71.54 o
   0  10   6      786.92      828.04     66.19 o
   1  10   6      150.97      140.25     56.99 o
   2  10   6      394.71      495.31     70.64 o
   3  10   6      286.87      400.35     84.33 o
   4  10   6       71.61      155.64     68.71 o
   5  10   6      169.97       74.51     70.63 o
   6  10   6       14.19        7.20     71.45 o
   7  10   6       54.17       37.72    139.64 o
  -8  11   6       57.92       38.28    148.26 o
  -7  11   6      158.41      146.11    150.96 o
  -6  11   6       48.19      229.67    155.27 o
  -5  11   6       22.30        1.62    143.41 o
  -4  11   6        0.04        0.00    135.86 o
  -3  11   6        6.13       20.95    118.61 o
  -2  11   6       37.56      152.22    116.19 o
  -1  11   6        0.02        0.00     82.00 o
   0  11   6       10.09      175.43     86.76 o
   1  11   6       19.25      113.64     87.01 o
   2  11   6        6.39      118.36     87.26 o
   3  11   6       63.74       63.39     83.14 o
   4  11   6      101.43      157.33     89.29 o
   5  11   6       72.76      317.85     82.24 o
  -5  12   6       18.71        0.00    155.27 o
  -4  12   6       30.88        0.00    156.89 o
  -3  12   6       54.56      143.67     99.13 o
  -2  12   6       53.39        0.00     95.99 o
  -1  12   6       64.55       17.83     89.62 o
   0  12   6      101.14      279.12     97.51 o
   1  12   6       67.10       24.00     88.66 o
 -17   1   7       98.26      110.50     55.80 o
 -16   1   7      206.59      147.25     85.92 o
 -15   1   7      174.83      131.93     57.53 o
 -14   1   7      127.97      129.67     43.53 o
 -13   1   7      151.98      170.84     52.94 o
 -12   1   7       18.32        0.00     23.28 o
 -11   1   7       40.67       16.78     24.27 o
 -10   1   7      897.82      850.71     33.55 o
  -9   1   7      269.78      305.05     26.08 o
  -8   1   7        8.03       29.50     20.08 o
  -7   1   7     3040.93     2825.05     74.07 o
  -6   1   7     8034.43     7633.74    155.22 o
  -5   1   7    10525.40    10667.06    254.66 o
  -4   1   7      329.94      254.32     21.51 o
  -3   1   7     6988.89     7205.39    149.67 o
  -2   1   7      558.68      571.28     27.56 o
  -1   1   7      226.92      307.04     14.33 o
   0   1   7      356.21      354.39     14.32 o
   1   1   7      729.21      786.42     21.66 o
   2   1   7     1479.10     1531.59     26.70 o
   3   1   7      252.35      207.67     19.34 o
   4   1   7      580.35      563.02     20.23 o
   5   1   7      580.68      592.48     21.09 o
   6   1   7       14.53       25.39     16.19 o
   7   1   7     1578.38     1520.43     35.56 o
   8   1   7      564.90      577.32     34.06 o
   9   1   7      636.66      722.07     29.58 o
  10   1   7      412.09      390.03     38.82 o
  11   1   7      295.29      251.20     86.80 o
  12   1   7       27.71       54.16     54.98 o
  13   1   7        5.77      111.07     53.15 o
 -17   2   7      355.77      410.83    168.21 o
 -16   2   7       12.06      101.36    150.42 o
 -15   2   7        2.83        0.00    129.39 o
 -14   2   7      488.97      616.05    106.57 o
 -13   2   7      339.34      326.92     41.59 o
 -12   2   7      550.33      563.83     62.83 o
 -11   2   7      973.68      933.52     43.52 o
 -10   2   7      129.93      133.48     29.33 o
  -9   2   7     2767.36     2572.15     62.69 o
  -8   2   7     4669.47     4983.35    256.88 o
  -7   2   7     7286.46     7421.68    123.60 o
  -6   2   7     1240.35     1566.74     51.81 o
  -5   2   7    13679.99    14214.24    241.71 o
  -4   2   7    16512.25    16858.73    281.85 o
  -3   2   7    23445.64    22544.33    371.57 o
  -2   2   7     3312.52     3168.30     56.04 o
  -1   2   7      490.57      509.25     15.41 o
   0   2   7     2190.07     2336.85     35.85 o
   1   2   7      902.11      896.86     26.99 o
   2   2   7      764.70      896.52     19.71 o
   3   2   7      445.43      437.95     15.74 o
   4   2   7     1694.87     1512.17     32.64 o
   5   2   7     1958.88     2050.29     35.39 o
   6   2   7     6607.75     6349.20     80.64 o
   7   2   7     2798.72     2846.30     85.44 o
   8   2   7      845.93      795.51     29.96 o
   9   2   7      165.67      133.16     26.35 o
  10   2   7      720.68      693.15     59.85 o
  11   2   7      545.67      452.14    143.14 o
  12   2   7      518.60      673.37    133.44 o
  13   2   7      204.75      289.76    142.60 o
 -16   3   7      357.26      148.80    159.59 o
 -15   3   7      208.71      119.69    145.03 o
 -14   3   7      262.85      237.13     92.03 o
 -13   3   7      301.36      282.55     57.64 o
 -12   3   7      106.69       47.72     50.70 o
 -11   3   7        0.24        0.00     32.12 o
 -10   3   7     1918.59     1740.08     61.54 o
  -9   3   7      754.24      732.68     41.73 o
  -8   3   7      284.86      316.34     23.33 o
  -7   3   7     5628.13     5902.75     91.35 o
  -6   3   7    10277.92    10235.13    181.17 o
  -5   3   7    12059.67    11750.40    202.63 o
  -4   3   7      105.98       85.80     18.11 o
  -3   3   7     2614.56     2718.18     67.83 o
  -2   3   7     3772.20     3357.43     75.72 o
  -1   3   7     7743.70     7788.40    151.68 o
   0   3   7       54.44       49.85     13.06 o
   1   3   7       11.90        0.58     12.79 o
   2   3   7     2245.61     2486.05     46.99 o
   3   3   7      665.56      673.39     22.39 o
   4   3   7     2423.84     2494.52     45.19 o
   5   3   7     1405.34     1523.62     38.68 o
   6   3   7      483.15      438.04     25.29 o
   7   3   7      629.99      641.63     36.98 o
   8   3   7      515.50      495.19     37.56 o
   9   3   7     1881.24     1936.23     79.45 o
  10   3   7      971.23     1017.92    141.69 o
  11   3   7      106.15      163.35     91.59 o
  12   3   7       79.05        5.45     90.73 o
 -16   4   7        0.92        0.00    140.72 o
 -15   4   7       23.28        0.00    152.58 o
 -14   4   7      226.74      424.84    161.74 o
 -13   4   7        2.91        0.00     75.52 o
 -12   4   7       37.48        0.00     69.87 o
 -11   4   7      341.79      169.85     72.44 o
 -10   4   7       16.97       82.19     42.98 o
  -9   4   7       18.90        2.29     38.43 o
  -8   4   7     2314.38     2298.42     83.25 o
  -7   4   7      612.87      559.95     41.41 o
  -6   4   7      210.89      263.47     31.54 o
  -5   4   7     3653.96     3721.74     75.02 o
  -4   4   7     1202.20     1154.41     42.26 o
  -3   4   7     4188.98     4085.64     89.45 o
  -2   4   7     1880.77     1943.25     50.83 o
  -1   4   7       10.61       32.13     17.46 o
   0   4   7        8.26        8.45     29.15 o
   1   4   7      712.42      706.64     34.42 o
   2   4   7        7.21        0.00     23.13 o
   3   4   7      380.01      479.24     51.11 o
   4   4   7      432.30      400.73     31.02 o
   5   4   7       25.83       24.76     27.62 o
   6   4   7      174.42      176.98     24.83 o
   7   4   7     1339.66     1416.05     59.76 o
   8   4   7       45.30       53.69     37.36 o
   9   4   7       22.57       41.85     63.46 o
  10   4   7        3.99        0.00     61.83 o
  11   4   7      125.54      119.20     93.54 o
  12   4   7       52.76       59.18     96.89 o
 -15   5   7        5.67      111.06    169.83 o
 -14   5   7       18.85        0.00    157.97 o
 -13   5   7      112.71       50.40     91.36 o
 -12   5   7        0.53        0.00     78.49 o
 -11   5   7        3.55        6.51     74.37 o
 -10   5   7      159.56      188.28     69.42 o
  -9   5   7        1.27       56.88     95.63 o
  -8   5   7       68.22       36.99     50.05 o
  -7   5   7        2.53       15.72     46.64 o
  -6   5   7      274.61      195.11     29.82 o
  -5   5   7       39.52       44.27     24.73 o
  -4   5   7      120.26      110.62     24.31 o
  -3   5   7        2.86       10.39     26.52 o
  -2   5   7      311.12      297.92     27.26 o
  -1   5   7      115.13      110.88     24.19 o
   0   5   7      159.99      192.85     28.59 o
   1   5   7      273.76      376.76     35.95 o
   2   5   7      302.70      318.23     32.34 o
   3   5   7      208.83      222.50     31.56 o
   4   5   7       45.29       11.38     31.03 o
   5   5   7     1223.30     1214.56     44.78 o
   6   5   7      312.26      197.50     36.94 o
   7   5   7      284.93      195.03     43.98 o
   8   5   7      126.64      100.04     42.26 o
   9   5   7       56.54       84.95    101.36 o
  10   5   7       22.11       25.99     62.61 o
  11   5   7      110.21      113.83     93.57 o
 -15   6   7        2.62        0.00    170.37 o
 -14   6   7        9.97        0.00    158.51 o
 -13   6   7       52.20       38.54     91.05 o
 -12   6   7       12.52        0.00    100.01 o
 -11   6   7       51.50      157.62     78.99 o
 -10   6   7       17.56       83.99     88.15 o
  -9   6   7      525.95      502.75     78.98 o
  -8   6   7       43.23        8.73     75.64 o
  -7   6   7      728.16      764.70     68.16 o
  -6   6   7       97.60       66.25     48.05 o
  -5   6   7       19.58       11.86     38.82 o
  -4   6   7     3347.06     3250.41     80.37 o
  -3   6   7      432.42      383.58     33.40 o
  -2   6   7      164.94      218.32     33.43 o
  -1   6   7      222.85      312.31     27.79 o
   0   6   7        4.17       27.82     31.36 o
   1   6   7      119.29      228.24     35.33 o
   2   6   7      610.82      578.57     40.50 o
   3   6   7       19.08       15.37     34.46 o
   4   6   7       89.38       97.72     37.09 o
   5   6   7      144.78      142.96     39.18 o
   6   6   7     1176.61     1046.70     60.57 o
   7   6   7       45.40       70.77     48.96 o
   8   6   7       48.26       34.34     83.03 o
   9   6   7       18.31        0.00    128.32 o
  10   6   7       51.39       87.58     90.79 o
  11   6   7       75.60       14.05     92.45 o
 -14   7   7       12.55        0.00    175.76 o
 -13   7   7        1.98        0.00    148.26 o
 -12   7   7      150.37      132.81     73.96 o
 -11   7   7        3.82       65.63     68.11 o
 -10   7   7      316.38      320.98     74.51 o
  -9   7   7       40.90       68.35     80.33 o
  -8   7   7        7.99       75.53     44.21 o
  -7   7   7      230.29      330.83     56.15 o
  -6   7   7     2333.22     2194.93     94.82 o
  -5   7   7     1324.24     1388.20     76.40 o
  -4   7   7       28.16        0.00     43.56 o
  -3   7   7      150.66      236.64     34.86 o
  -2   7   7      776.54      806.67     41.29 o
  -1   7   7       20.70        0.00     27.59 o
   0   7   7      223.87      211.04     38.60 o
   1   7   7        1.01        0.00     38.05 o
   2   7   7      866.78      877.08     50.36 o
   3   7   7        5.75       13.94     38.74 o
   4   7   7      661.83      877.18    113.74 o
   5   7   7       21.21       38.15     48.01 o
   6   7   7       32.21       66.83     61.36 o
   7   7   7      211.01      170.61     67.01 o
   8   7   7        3.63        0.00    134.25 o
   9   7   7      289.16        0.00    148.80 o
  10   7   7       27.97        0.00    155.81 o
 -13   8   7       10.04        0.00    154.73 o
 -12   8   7       11.81        0.00    143.41 o
 -11   8   7       11.55      174.70    112.95 o
 -10   8   7        7.05        0.00     72.92 o
  -9   8   7      138.06      180.83     56.54 o
  -8   8   7      221.94      298.26     67.60 o
  -7   8   7       26.17        0.00    154.46 o
  -6   8   7       12.13       69.58     55.53 o
  -5   8   7       44.40       15.03     54.92 o
  -4   8   7      336.33      440.44    102.17 o
  -3   8   7      355.80      414.38     56.57 o
  -2   8   7       60.80      129.76     36.75 o
  -1   8   7       78.26       78.15     33.40 o
   0   8   7        3.65        2.44     35.38 o
   1   8   7      105.97      118.86     51.09 o
   2   8   7       38.53      119.19     50.79 o
   3   8   7        5.70        0.00     51.74 o
   4   8   7        1.80        0.00     51.72 o
   5   8   7      105.81      161.30     55.99 o
   6   8   7       13.84       21.44     62.75 o
   7   8   7       22.68       35.57    125.62 o
   8   8   7       32.52      100.82    152.04 o
   9   8   7       17.08      102.98    161.74 o
 -12   9   7        7.14      233.45    157.43 o
 -11   9   7        2.55        0.00    129.39 o
 -10   9   7       56.69       35.04    134.79 o
  -9   9   7       95.77      249.59     78.65 o
  -8   9   7      126.56      240.03     73.57 o
  -7   9   7      178.80      301.11     88.69 o
  -6   9   7        5.86       30.88     64.74 o
  -5   9   7      164.24      166.93     60.20 o
  -4   9   7       82.73       51.21     60.61 o
  -3   9   7        2.23       46.41     58.66 o
  -2   9   7      304.60      353.94     53.50 o
  -1   9   7       63.72       76.11     43.26 o
   0   9   7      206.18      125.31     43.42 o
   1   9   7      491.18      524.52     89.95 o
   2   9   7        5.35       15.62     54.98 o
   3   9   7        2.22       76.77     59.36 o
   4   9   7       44.06        3.88     60.30 o
   5   9   7       47.50        0.00     77.14 o
   6   9   7      123.27      109.76     67.25 o
   7   9   7        4.30        0.00    154.73 o
   8   9   7       64.82       42.59    169.29 o
 -10  10   7       18.64       66.85    152.04 o
  -9  10   7        7.21        0.00    146.11 o
  -8  10   7       69.41      122.39    149.34 o
  -7  10   7       38.96      132.63    140.72 o
  -6  10   7       59.64      117.53    135.32 o
  -5  10   7       15.03        0.00    132.09 o
  -4  10   7        0.32        0.00    129.39 o
  -3  10   7       20.01        0.00    126.16 o
  -2  10   7       61.88      134.48     94.35 o
  -1  10   7      304.53      339.52     83.11 o
   0  10   7      204.93       42.74    108.37 o
   1  10   7      150.22      193.57     64.86 o
   2  10   7       15.33      138.65     85.55 o
   3  10   7        0.32        0.00     69.53 o
   4  10   7       48.79        0.00     66.54 o
   5  10   7        6.76      138.42     71.37 o
   6  10   7        4.16       57.23     78.68 o
  -8  11   7        9.34        0.00    132.63 o
  -7  11   7       19.43        0.00    133.17 o
  -6  11   7       68.76       49.06    153.12 o
  -5  11   7        0.18       83.57    152.04 o
  -4  11   7       46.55      106.21    149.88 o
  -3  11   7       78.97        0.00    143.41 o
  -2  11   7        2.55        0.00     87.48 o
  -1  11   7       45.46      139.98     88.47 o
   0  11   7        2.16       23.26     83.63 o
   1  11   7      245.20      274.23     88.57 o
   2  11   7       31.69        0.00     82.03 o
   3  11   7        0.14       19.85     70.16 o
   4  11   7        0.17       54.99     76.82 o
  -4  12   7       12.07       60.38    147.19 o
  -3  12   7       25.02      259.33    172.53 o
  -2  12   7       45.60      165.99    101.53 o
  -1  12   7       79.03        6.67     95.20 o
   0  12   7       94.51      141.50     99.40 o
 -17   0   8      174.52      350.98    170.37 o
 -16   0   8       52.43        0.00     56.07 o
 -15   0   8        1.05        0.00     58.77 o
 -14   0   8       10.71       75.71     76.83 o
 -13   0   8     1072.81     1057.32     62.87 o
 -12   0   8       40.68        0.06     35.11 o
 -11   0   8     7043.61     6782.48    150.03 o
 -10   0   8     4678.42     4641.39    137.73 o
  -9   0   8      903.87      924.84     88.69 o
  -8   0   8     2848.13     2743.70    131.55 o
  -7   0   8    14420.44    14522.89    487.92 o
  -6   0   8    10398.40    11198.53    382.79 o
  -5   0   8     3404.54     3618.19    148.26 o
  -4   0   8     2550.39     2962.59    127.78 o
  -3   0   8        1.48       11.32     32.89 o
  -1   0   8     8496.70     9042.97    219.19 o
   0   0   8      288.87      293.02     19.30 o
   1   0   8     2911.37     3081.86     98.77 o
   2   0   8    11874.67    11838.60    233.80 o
   3   0   8    11247.25    10588.08    214.51 o
   4   0   8    11969.30    11908.00    294.60 o
   5   0   8      291.34      246.86     43.06 o
   6   0   8        4.71        4.64     22.34 o
   7   0   8      810.35      930.18     46.48 o
   8   0   8        9.87       24.25     37.95 o
   9   0   8     3618.18     3358.47     91.89 o
  10   0   8       30.71        0.00     54.71 o
  11   0   8     1496.31     1658.83    103.02 o
  12   0   8      113.29       91.29     78.19 o
 -17   1   8        1.94        6.17     54.77 o
 -16   1   8       10.71       18.46     54.65 o
 -15   1   8        3.44       29.22     88.93 o
 -14   1   8       51.29      129.63     44.64 o
 -13   1   8      738.23      860.28     49.62 o
 -12   1   8     1323.60     1261.29     54.08 o
 -11   1   8      258.79      288.64     36.07 o
 -10   1   8     3372.08     3091.75     72.37 o
  -9   1   8    14690.51    13922.19    236.11 o
  -8   1   8     1331.03     1289.92     51.65 o
  -7   1   8      202.46      243.59     29.40 o
  -6   1   8     4974.90     5093.33    112.57 o
  -5   1   8     2764.94     3039.89     74.35 o
  -4   1   8     2248.50     2703.10    147.19 o
  -3   1   8    12304.45    12789.51    254.82 o
  -2   1   8     3943.23     4111.64     77.77 o
  -1   1   8      291.46      333.39     16.66 o
   0   1   8     9322.36     9192.33    139.25 o
   1   1   8     5153.80     5234.29     77.93 o
   2   1   8     2987.69     2787.75     49.59 o
   3   1   8     1489.40     1486.04     32.19 o
   4   1   8     1596.02     1505.19     45.25 o
   5   1   8     2843.44     2881.15     47.25 o
   6   1   8     2273.29     2205.41     49.61 o
   7   1   8      772.70      705.29     25.54 o
   8   1   8      201.34      153.11     25.11 o
   9   1   8       45.11       57.39     33.62 o
  10   1   8      270.90      247.46     44.24 o
  11   1   8       10.76        6.29     56.35 o
  12   1   8      106.08       70.35     58.73 o
 -17   2   8       32.80        0.00    135.32 o
 -16   2   8       61.90        0.00    143.95 o
 -15   2   8       21.46      184.93    131.01 o
 -14   2   8       64.63        0.00     56.46 o
 -13   2   8      259.81      274.91     47.36 o
 -12   2   8       29.75        0.00     39.30 o
 -11   2   8      612.68      616.49     42.94 o
 -10   2   8       12.11        0.00     27.95 o
  -9   2   8      132.38       97.22     27.32 o
  -8   2   8      586.94      508.38     37.28 o
  -7   2   8      910.56      821.12     43.89 o
  -6   2   8      367.82      336.13     23.87 o
  -5   2   8       32.53       33.07     23.97 o
  -4   2   8      235.66      216.93     14.63 o
  -3   2   8     3017.40     2872.53     60.35 o
  -2   2   8        4.96        5.56     29.57 o
  -1   2   8     6305.19     6332.45     84.99 o
   0   2   8      420.53      554.16     16.69 o
   1   2   8       31.96       47.39     13.36 o
   2   2   8     1210.15     1201.09     24.55 o
   3   2   8       83.81       85.06     11.66 o
   4   2   8      963.83      852.70     26.15 o
   5   2   8      355.52      370.29     21.44 o
   6   2   8      121.89       82.40     16.99 o
   7   2   8      987.18      926.88     27.03 o
   8   2   8      291.86      273.48     29.35 o
   9   2   8      193.57      209.11     30.19 o
  10   2   8       26.27       60.03     60.11 o
  11   2   8      213.51      209.44     93.88 o
  12   2   8       53.64       30.36     95.24 o
 -16   3   8        3.59        0.00    149.88 o
 -15   3   8      140.22      154.19    152.04 o
 -14   3   8        3.11        0.00     58.33 o
 -13   3   8      176.72      206.85     58.42 o
 -12   3   8       29.73       30.47     50.06 o
 -11   3   8      883.28      788.83     49.53 o
 -10   3   8     1525.38     1306.83     92.24 o
  -9   3   8      163.20      116.49     29.25 o
  -8   3   8     3170.04     3052.44     71.72 o
  -7   3   8      109.71      138.72     23.46 o
  -6   3   8      695.22      683.81     33.18 o
  -5   3   8     1997.65     2321.24     56.82 o
  -4   3   8      170.76      225.23     22.45 o
  -3   3   8        2.82        0.36     21.14 o
  -2   3   8     2925.76     3139.50     74.64 o
  -1   3   8     2965.65     2913.08     61.90 o
   0   3   8     1123.99     1212.82     38.09 o
   1   3   8     1805.91     2034.14     30.39 o
   2   3   8       43.46       26.22     16.81 o
   3   3   8       96.98       99.37     18.75 o
   4   3   8     1899.10     1847.91     42.87 o
   5   3   8       17.81       34.77     24.43 o
   6   3   8     1297.07     1226.28     53.88 o
   7   3   8      101.47       51.15     27.34 o
   8   3   8      297.58      280.85     51.35 o
   9   3   8       47.33        0.00     48.25 o
  10   3   8      118.77      113.98     66.01 o
  11   3   8       88.03       73.35     97.10 o
  12   3   8       27.21        0.00     96.17 o
 -16   4   8       89.35       42.05    167.13 o
 -15   4   8      100.87        0.00    161.20 o
 -14   4   8      117.06      138.71    188.16 o
 -13   4   8       52.16        0.00     98.93 o
 -12   4   8      744.09      625.57    119.96 o
 -11   4   8      891.32      957.76    135.59 o
 -10   4   8     3483.28     3403.72     91.83 o
  -9   4   8     1220.87     1235.28     64.59 o
  -8   4   8      137.69      154.13     31.85 o
  -7   4   8     4438.34     4370.28     79.97 o
  -6   4   8     1539.79     1488.50     46.94 o
  -5   4   8     1854.14     1838.40     52.29 o
  -4   4   8     1227.17     1305.17     46.39 o
  -3   4   8      333.73      430.24     72.25 o
  -2   4   8     1334.20     1370.83     63.71 o
  -1   4   8       20.31        9.68     47.28 o
   0   4   8      291.70      246.22     35.73 o
   1   4   8     1805.99     1731.67     63.30 o
   2   4   8      902.81      870.89     31.37 o
   3   4   8     4527.73     4233.83    108.70 o
   4   4   8      399.59      445.46     26.24 o
   5   4   8     2668.88     2715.79     53.17 o
   6   4   8      204.62      116.97     39.79 o
   7   4   8        2.83        0.00     33.13 o
   8   4   8      817.64      804.05     67.79 o
   9   4   8       42.53       80.76     71.71 o
  10   4   8      322.69      332.52     66.44 o
  11   4   8      110.06       82.10    100.60 o
 -15   5   8       44.56      120.23    156.35 o
 -14   5   8        7.79        0.00    159.05 o
 -13   5   8      147.36       11.40     91.31 o
 -12   5   8       21.82       52.35     82.17 o
 -11   5   8      328.62      266.89     79.47 o
 -10   5   8     3235.85     3472.73    202.72 o
  -9   5   8     2417.23     2493.63    154.68 o
  -8   5   8     2708.97     2547.44    109.18 o
  -7   5   8      244.96      265.58     48.06 o
  -6   5   8       10.69        0.00     32.92 o
  -5   5   8     6925.93     6526.48    146.82 o
  -4   5   8       18.98       30.24     25.09 o
  -3   5   8        6.01        0.39     21.56 o
  -2   5   8     1052.08     1019.59     39.33 o
  -1   5   8     1555.77     1540.01     45.32 o
   0   5   8     1336.93     1458.03     60.57 o
   1   5   8     8117.96     8380.15    152.67 o
   2   5   8      171.84      176.86     30.40 o
   3   5   8      330.38      360.45     45.84 o
   4   5   8     2954.61     2801.33     71.66 o
   5   5   8      622.81      606.40     37.05 o
   6   5   8     1186.45     1297.78     90.81 o
   7   5   8       58.14       30.54     51.54 o
   8   5   8     1279.97     1429.44     99.07 o
   9   5   8        0.42        0.00    138.56 o
  10   5   8      163.46      221.10     70.61 o
  11   5   8       18.70       18.60     99.64 o
 -15   6   8      125.07       14.56    178.46 o
 -14   6   8       26.08        0.00    150.96 o
 -13   6   8      189.75        0.00     91.15 o
 -12   6   8      583.25      660.77    178.73 o
 -11   6   8      138.17      322.03    112.68 o
 -10   6   8      564.97      670.01     83.58 o
  -9   6   8      251.59      399.74     71.68 o
  -8   6   8      183.87      187.31     51.15 o
  -7   6   8     2814.06     2947.40    166.06 o
  -6   6   8        3.74        0.00     42.70 o
  -5   6   8       29.24       50.14     39.39 o
  -4   6   8      332.68      368.26     32.54 o
  -3   6   8       49.70       28.59     27.37 o
  -2   6   8       40.13       65.44     47.32 o
  -1   6   8      593.71      654.99     35.63 o
   0   6   8       29.45       15.33     32.17 o
   1   6   8        3.30        3.64     33.47 o
   2   6   8      296.79      369.19     56.77 o
   3   6   8     1552.61     1637.26     59.53 o
   4   6   8        6.04       71.53     37.34 o
   5   6   8       62.44      170.31     45.33 o
   6   6   8       28.17        0.00     59.58 o
   7   6   8       18.41      251.24    130.47 o
   8   6   8      254.59      166.76     74.59 o
   9   6   8       46.99      187.30     82.35 o
  10   6   8      187.99      135.36     96.59 o
 -14   7   8        3.49        0.00    176.84 o
 -13   7   8       24.06      339.66    179.53 o
 -12   7   8        8.47        0.00     72.29 o
 -11   7   8      109.33        0.00     66.10 o
 -10   7   8       20.34        9.24     66.58 o
  -9   7   8        2.38       54.68     62.67 o
  -8   7   8      110.97      171.26     57.93 o
  -7   7   8      577.60      643.40     69.55 o
  -6   7   8      207.71      177.55     94.08 o
  -5   7   8      937.05     1014.87    188.97 o
  -4   7   8      154.61      106.36     35.93 o
  -3   7   8      247.63      271.78     35.57 o
  -2   7   8     1444.24     1578.45     73.36 o
  -1   7   8      493.45      456.32     33.68 o
   0   7   8      709.45      610.44     46.02 o
   1   7   8      874.22     1018.34     52.54 o
   2   7   8      508.81      385.59     44.96 o
   3   7   8      455.46      443.16     51.31 o
   4   7   8      235.74      378.50     51.60 o
   5   7   8       79.06       86.79     49.67 o
   6   7   8      181.40      194.44     90.31 o
   7   7   8       79.54       12.94    134.79 o
   8   7   8        0.36        0.00    139.64 o
   9   7   8       91.31      157.97    155.81 o
 -13   8   8       56.65      125.08    163.90 o
 -12   8   8      100.49      165.84     94.82 o
 -11   8   8       83.92      224.99     86.85 o
 -10   8   8       48.26        0.00     75.00 o
  -9   8   8      166.57       94.89    111.60 o
  -8   8   8      296.91      158.98     63.52 o
  -7   8   8      169.79      132.45    124.81 o
  -6   8   8      183.54      220.88     55.62 o
  -5   8   8      454.51      480.81     62.69 o
  -4   8   8       54.02        0.94     47.97 o
  -3   8   8       51.33       78.01     39.98 o
  -2   8   8      308.40      381.51     46.44 o
  -1   8   8       24.81       33.83     36.83 o
   0   8   8        0.11        0.00     42.51 o
   1   8   8       18.87        0.00     50.29 o
   2   8   8       42.40       47.60     52.27 o
   3   8   8        6.70       47.95     53.25 o
   4   8   8       24.21      123.03    110.45 o
   5   8   8       16.15        0.12     56.71 o
   6   8   8        8.11       36.87     67.42 o
   7   8   8       22.30        0.00    145.57 o
   8   8   8       17.66        0.00    154.19 o
 -12   9   8       29.05        0.00    133.17 o
 -11   9   8       44.86      139.10    150.96 o
 -10   9   8      201.84       36.66    139.10 o
  -9   9   8      116.54       87.34    120.23 o
  -8   9   8       10.00       62.54    115.92 o
  -7   9   8      122.50      152.04    132.63 o
  -6   9   8      189.56      173.60     64.01 o
  -5   9   8        8.96        0.00     55.59 o
  -4   9   8       76.79      109.14     59.46 o
  -3   9   8       78.08        0.00     55.77 o
  -2   9   8       30.85       50.88     48.16 o
  -1   9   8       42.27       47.19     66.37 o
   0   9   8     1028.08     1023.10     69.23 o
   1   9   8       85.53       73.79     56.08 o
   2   9   8      103.28       93.68     59.34 o
   3   9   8      147.54      100.47     61.88 o
   4   9   8      119.47      248.91     65.88 o
   5   9   8      247.59      336.13     67.92 o
   6   9   8       18.89        0.00     93.32 o
   7   9   8       96.51      296.53    184.93 o
 -10  10   8        2.08      148.26    156.35 o
  -9  10   8       70.04       45.83    135.32 o
  -8  10   8      285.90      358.53    141.79 o
  -7  10   8       21.66      109.45    145.57 o
  -6  10   8      252.71      215.12    144.49 o
  -5  10   8       22.36        0.00    124.00 o
  -4  10   8        8.72        0.00    117.53 o
  -3  10   8       44.51      136.40    134.25 o
  -2  10   8       76.23      168.75    131.55 o
  -1  10   8        1.31        0.00     72.48 o
   0  10   8       14.12       94.47     64.54 o
   1  10   8        8.93        0.00     64.81 o
   2  10   8       52.33       99.29     67.92 o
   3  10   8        2.16       32.01     67.05 o
   4  10   8       42.12        0.00     99.04 o
   5  10   8        2.36        0.00     68.65 o
  -7  11   8        6.93        0.00    151.50 o
  -6  11   8      107.30      313.78    166.06 o
  -5  11   8       63.09        0.00    150.42 o
  -4  11   8       22.61       60.38    132.63 o
  -3  11   8        1.37      251.78    152.58 o
  -2  11   8        0.21      205.95    156.89 o
  -1  11   8        9.63       99.61     86.85 o
   0  11   8       23.86        4.58     88.61 o
   1  11   8       83.18       21.86     86.40 o
   2  11   8      160.54      112.37    141.89 o
   3  11   8       37.28        0.00     74.67 o
 -17   1   9       63.47      113.46     75.46 o
 -16   1   9      155.80      258.89     58.50 o
 -15   1   9       18.62        0.00     50.53 o
 -14   1   9       62.26      104.53     68.38 o
 -13   1   9      355.09      358.53     46.85 o
 -12   1   9      666.56      647.82     47.78 o
 -11   1   9     1492.71     1435.08     48.83 o
 -10   1   9      301.30      265.71     29.90 o
  -9   1   9     1278.77     1322.42     54.50 o
  -8   1   9      355.85      458.70     36.86 o
  -7   1   9      214.01      250.60     30.70 o
  -6   1   9      574.29      587.26     53.28 o
  -5   1   9      129.17      102.57     25.13 o
  -4   1   9       38.16      112.87     58.16 o
  -3   1   9     8709.30     8495.14    177.49 o
  -2   1   9     5139.69     5208.94     86.65 o
  -1   1   9     3334.78     3297.47     53.83 o
   0   1   9     1799.87     1779.26     39.94 o
   1   1   9      581.86      674.33     33.76 o
   2   1   9     4649.87     4550.96     71.64 o
   3   1   9      292.91      288.41     26.09 o
   4   1   9      238.38      260.93     23.63 o
   5   1   9       50.31       24.89     18.88 o
   6   1   9      577.83      590.47     33.56 o
   7   1   9      108.31      116.18     27.66 o
   8   1   9      110.99       74.83     35.14 o
   9   1   9       61.10       39.02     39.92 o
  10   1   9      236.92      270.71     51.59 o
  11   1   9      513.98      583.37     67.58 o
  12   1   9      245.87      272.13     63.36 o
 -16   2   9      105.51      338.04    162.82 o
 -15   2   9      922.84      995.26    177.92 o
 -14   2   9      899.56      829.35     75.70 o
 -13   2   9       11.26       15.56     43.23 o
 -12   2   9      109.62      138.32     42.51 o
 -11   2   9      873.56      991.87     61.66 o
 -10   2   9     5298.81     5496.55    106.28 o
  -9   2   9      160.90      153.03     29.62 o
  -8   2   9        2.04        0.00     28.28 o
  -7   2   9        0.45        0.00     24.01 o
  -6   2   9     1587.60     1493.33     43.60 o
  -5   2   9      579.93      479.07     21.49 o
  -4   2   9    10120.08     9570.18    148.78 o
  -3   2   9       49.19       81.28     23.02 o
  -2   2   9     2859.32     2626.18     69.58 o
  -1   2   9    15990.98    15493.85    227.10 o
   0   2   9     8049.32     8035.55    127.05 o
   1   2   9     5487.81     5402.00     82.07 o
   2   2   9       34.89       28.54     11.26 o
   3   2   9       36.61       16.52     13.36 o
   4   2   9      135.71       95.01     16.23 o
   5   2   9       84.61       80.68     20.79 o
   6   2   9      213.37      160.16     24.58 o
   7   2   9      618.33      648.13     34.54 o
   8   2   9     1605.59     1564.64     49.28 o
   9   2   9      769.62      783.19     37.72 o
  10   2   9     1185.11     1309.79     85.57 o
  11   2   9       66.47       60.65    101.97 o
 -16   3   9      137.49        0.00    153.66 o
 -15   3   9       66.68       48.20    129.66 o
 -14   3   9      248.87      282.34     67.20 o
 -13   3   9      796.59      862.21     71.26 o
 -12   3   9     1558.26     1526.27     88.94 o
 -11   3   9      945.81      911.52     63.36 o
 -10   3   9      222.08      187.35     28.26 o
  -9   3   9     3069.58     2876.88     77.31 o
  -8   3   9      298.88      307.02     29.25 o
  -7   3   9       28.58       27.67     27.02 o
  -6   3   9     1082.23      925.00     38.79 o
  -5   3   9       83.16      132.25     21.81 o
  -4   3   9       52.66       70.32     27.22 o
  -3   3   9    17113.23    17038.05    285.78 o
  -2   3   9     6084.79     5881.55    124.87 o
  -1   3   9     4908.76     4759.19    106.22 o
   0   3   9     5547.45     5433.94    106.09 o
   1   3   9     1011.90      980.09     26.08 o
   2   3   9     6700.11     6083.16     80.62 o
   3   3   9       54.57       13.69     14.16 o
   4   3   9     1428.15     1322.95     32.77 o
   5   3   9        7.56        0.00     25.31 o
   6   3   9     1176.62     1121.93     66.84 o
   7   3   9      157.95       80.17     47.48 o
   8   3   9      257.13      246.91     56.13 o
   9   3   9      127.56      131.04     60.40 o
  10   3   9      179.01      211.61     70.12 o
  11   3   9      714.35      699.29    106.54 o
 -16   4   9       48.85      236.14    177.92 o
 -15   4   9       61.10        0.00    152.58 o
 -14   4   9       89.15        0.00     83.16 o
 -13   4   9        0.37        0.00     82.42 o
 -12   4   9       15.55       17.06     55.13 o
 -11   4   9      850.16      816.46     85.70 o
 -10   4   9      231.95      287.86     50.68 o
  -9   4   9        8.79        0.00     33.18 o
  -8   4   9       75.34       21.96     23.17 o
  -7   4   9      244.28      236.74     36.65 o
  -6   4   9        0.62        8.45     25.29 o
  -5   4   9      546.04      512.21     27.25 o
  -4   4   9      939.36      838.60     45.67 o
  -3   4   9       11.19       86.26     64.16 o
  -2   4   9        7.43        1.62     58.23 o
  -1   4   9     2878.33     2580.71     86.96 o
   0   4   9      268.82      249.62     36.62 o
   1   4   9     1174.30     1215.60     40.41 o
   2   4   9      220.82      198.75     28.26 o
   3   4   9      114.16       77.14     36.34 o
   4   4   9      505.10      500.13     34.06 o
   5   4   9       58.13      111.60     39.46 o
   6   4   9       52.57       31.30     39.07 o
   7   4   9        8.39       30.74     49.87 o
   8   4   9       50.26        0.00     64.65 o
   9   4   9       72.93       92.55     69.30 o
  10   4   9      165.80       98.48     73.62 o
  11   4   9       10.42        0.00    104.98 o
 -15   5   9        0.88        0.00    147.19 o
 -14   5   9       10.27        0.00     94.35 o
 -13   5   9       12.21       14.44    102.44 o
 -12   5   9       73.54        0.00     79.83 o
 -11   5   9     1031.48      978.72    110.79 o
 -10   5   9        7.63       43.34     62.63 o
  -9   5   9      285.50      400.89     67.27 o
  -8   5   9        4.00        0.00     38.52 o
  -7   5   9       21.70       70.85     43.56 o
  -6   5   9      794.93      861.62     38.11 o
  -5   5   9      285.92      224.42     38.85 o
  -4   5   9      135.67      114.52     68.47 o
  -3   5   9      108.07      150.97     45.17 o
  -2   5   9      650.25      596.04     55.34 o
  -1   5   9      154.87       85.40     36.89 o
   0   5   9      895.14     1114.13     58.39 o
   1   5   9      191.57      108.58     40.61 o
   2   5   9       97.06       50.14     41.00 o
   3   5   9      832.49      905.34     53.57 o
   4   5   9       75.77       80.53     27.99 o
   5   5   9      295.57      329.54     38.79 o
   6   5   9       55.52        2.02     49.08 o
   7   5   9       93.15        3.60     92.73 o
   8   5   9       27.54        0.00     65.09 o
   9   5   9       27.52        0.00    131.01 o
  10   5   9       57.90       95.04    236.41 o
 -15   6   9      159.65        0.00    184.39 o
 -14   6   9        8.99        0.00    153.12 o
 -13   6   9       63.64       35.84     96.66 o
 -12   6   9        6.73        0.00     82.94 o
 -11   6   9      172.83      237.17    101.36 o
 -10   6   9     1007.57      884.06    111.06 o
  -9   6   9      202.41      193.51    132.90 o
  -8   6   9        6.31        0.00     45.83 o
  -7   6   9       55.73       81.71     47.25 o
  -6   6   9      861.51      869.64    119.15 o
  -5   6   9       30.25        0.00     59.58 o
  -4   6   9      361.43      283.16     32.94 o
  -3   6   9      186.04      158.86     38.55 o
  -2   6   9      114.69      129.01     27.68 o
  -1   6   9     1113.54      952.56     63.08 o
   0   6   9      737.72      719.87     55.75 o
   1   6   9       88.26       40.82     37.12 o
   2   6   9      137.35      127.03     41.61 o
   3   6   9       41.01        4.48     36.77 o
   4   6   9      219.44      226.39     44.11 o
   5   6   9      117.13       86.36     44.42 o
   6   6   9        2.80        0.00     61.58 o
   7   6   9      325.23      479.47     81.08 o
   8   6   9       39.51        2.70    141.26 o
   9   6   9      193.32       57.69    151.50 o
  10   6   9        1.92        0.00    101.40 o
 -14   7   9       19.87       90.04    195.17 o
 -13   7   9       58.51        0.00     96.75 o
 -12   7   9       42.49       58.82    113.60 o
 -11   7   9      821.66      744.66    103.72 o
 -10   7   9       59.46       23.96     66.06 o
  -9   7   9       40.64       30.05     88.96 o
  -8   7   9      212.45      211.34    113.22 o
  -7   7   9      152.25      140.72    109.99 o
  -6   7   9      368.00      387.42     68.74 o
  -5   7   9      695.74      708.70     41.64 o
  -4   7   9      582.28      658.77     42.33 o
  -3   7   9      495.95      617.90     45.61 o
  -2   7   9     1364.63     1426.79     52.71 o
  -1   7   9       18.29        0.00     31.91 o
   0   7   9        5.86        0.00     32.02 o
   1   7   9      647.85      656.10     54.96 o
   2   7   9      212.71      187.17     50.12 o
   3   7   9      122.97      155.51     49.18 o
   4   7   9       70.27      160.93     50.71 o
   5   7   9       28.29       72.32     50.97 o
   6   7   9       49.77        0.00    129.93 o
   7   7   9       98.91      201.10    144.49 o
   8   7   9        7.75       59.84    149.88 o
   9   7   9        0.39      127.78    164.44 o
 -13   8   9       72.34       76.02    144.49 o
 -12   8   9       28.77        0.00    125.08 o
 -11   8   9        1.72        0.00    136.94 o
 -10   8   9      223.98      152.23    119.42 o
  -9   8   9       18.34        0.00    118.61 o
  -8   8   9       19.37       87.34    122.39 o
  -7   8   9      287.20      392.01    192.20 o
  -6   8   9       45.31      132.10     54.09 o
  -5   8   9        1.74        0.00     49.47 o
  -4   8   9      236.99      223.34     41.22 o
  -3   8   9       20.47       23.60     39.38 o
  -2   8   9        6.10        0.00     39.32 o
  -1   8   9     1000.41     1103.44     65.23 o
   0   8   9      107.03      166.51     64.43 o
   1   8   9        5.69       64.89     53.02 o
   2   8   9        0.14        0.00     51.76 o
   3   8   9       28.60        0.00     54.81 o
   4   8   9        1.40       54.23     73.38 o
   5   8   9       82.25      117.33     84.14 o
   6   8   9       48.58       29.65    141.79 o
   7   8   9      114.91      408.13    164.44 o
   8   8   9       26.03       16.17    165.52 o
 -11   9   9        6.71      105.67    145.57 o
 -10   9   9      171.30      123.46    144.49 o
  -9   9   9       65.16       95.97    136.40 o
  -8   9   9      141.53      182.23    123.46 o
  -7   9   9      113.11       28.04    134.25 o
  -6   9   9       10.74      121.85    131.55 o
  -5   9   9      161.76      195.71    129.39 o
  -4   9   9      275.21      395.73    133.71 o
  -3   9   9       45.06        0.00    106.21 o
  -2   9   9      100.18       29.75     72.51 o
  -1   9   9       94.88        0.00     69.74 o
   0   9   9       12.16       75.64     62.87 o
   1   9   9       16.82        0.00     58.46 o
   2   9   9       12.18       51.31     60.53 o
   3   9   9       10.66       38.01     61.58 o
   4   9   9       49.09      165.24     65.67 o
   5   9   9        2.62       54.79    121.04 o
   6   9   9       10.97        0.00    161.74 o
 -10  10   9       14.75        0.00    154.73 o
  -9  10   9       65.26        0.00    134.79 o
  -8  10   9       28.80      252.32    141.26 o
  -7  10   9      101.94       71.17    149.34 o
  -6  10   9        2.22      175.22    148.80 o
  -5  10   9       20.56      107.29    127.78 o
  -4  10   9        6.89        0.00    138.02 o
  -3  10   9        5.31        0.00    129.93 o
  -2  10   9        0.90        0.00    120.77 o
  -1  10   9       14.40       48.95     83.89 o
   0  10   9       44.91      104.30     65.81 o
   1  10   9       43.24      106.03     69.23 o
   2  10   9        0.32        0.00     67.72 o
   3  10   9       18.94        0.00     67.06 o
   4  10   9       22.94       16.28    101.53 o
  -7  11   9        6.96       93.27    164.98 o
  -6  11   9       16.25       22.64    160.66 o
  -5  11   9       33.34      142.33    165.52 o
  -4  11   9       39.10        0.00    149.34 o
  -3  11   9       35.55      161.20    153.66 o
  -2  11   9        0.07      210.80    154.73 o
  -1  11   9       71.24        0.00    138.56 o
   0  11   9       62.88       49.52     84.04 o
   1  11   9        1.38       78.72     89.84 o
   2  11   9       19.03       66.12     79.18 o
 -17   0  10      136.96      412.98    163.36 o
 -16   0  10      164.13      165.52     59.84 o
 -15   0  10       86.65       74.40     64.16 o
 -14   0  10      789.15      857.78     83.03 o
 -13   0  10       33.73        0.00     62.00 o
 -12   0  10       88.31      150.29     47.66 o
 -11   0  10      372.56      362.30     73.86 o
 -10   0  10       42.48       34.51     58.77 o
  -9   0  10      780.40      787.15     82.49 o
  -8   0  10     7347.03     6944.16    264.72 o
  -7   0  10     6992.83     7254.17    268.49 o
  -6   0  10     1160.53      957.52     76.56 o
  -5   0  10     3191.17     3194.96    144.49 o
  -4   0  10    12945.30    12794.93    435.63 o
  -3   0  10    11788.51    11981.91    410.29 o
  -2   0  10     4005.24     4350.03    157.70 o
  -1   0  10      730.98      832.88     37.67 o
   0   0  10       11.41       18.13     15.40 o
   1   0  10        4.28       18.40     39.09 o
   2   0  10     3086.82     3098.39     81.67 o
   3   0  10      560.68      564.37     51.75 o
   4   0  10     1068.23     1048.61     62.24 o
   5   0  10     4634.70     4674.71    145.74 o
   6   0  10     2893.94     2901.16     92.38 o
   7   0  10     2080.66     2124.71     90.18 o
   8   0  10      723.49      738.05     84.43 o
   9   0  10       71.66      101.22     56.00 o
  10   0  10      663.34      813.50     98.66 o
  11   0  10      650.30      683.19     94.83 o
 -17   1  10      280.38      374.73    168.48 o
 -16   1  10       27.09        0.00     69.95 o
 -15   1  10      743.12      787.86     66.08 o
 -14   1  10      132.54      204.34     47.67 o
 -13   1  10      161.21      145.63     46.05 o
 -12   1  10       87.47      140.50     31.45 o
 -11   1  10      344.22      310.30     34.48 o
 -10   1  10       12.66        0.00     27.15 o
  -9   1  10     1457.96     1369.96     55.59 o
  -8   1  10      413.81      336.05     37.63 o
  -7   1  10     2588.94     2536.24     91.87 o
  -6   1  10     7734.70     7607.99    160.10 o
  -5   1  10     5465.33     5355.63    107.08 o
  -4   1  10      179.02      173.10     31.19 o
  -3   1  10      230.42      201.81     20.36 o
  -2   1  10     6079.21     5856.05     96.72 o
  -1   1  10      698.16      751.51     23.58 o
   0   1  10      530.45      611.73     23.36 o
   1   1  10       54.32       42.35     16.88 o
   2   1  10     1161.13     1123.66     30.57 o
   3   1  10      303.30      282.21     27.04 o
   4   1  10     4054.62     3981.14     81.13 o
   5   1  10      102.01      114.31     25.89 o
   6   1  10       38.46        5.09     29.10 o
   7   1  10     1746.78     1905.44     51.91 o
   8   1  10      873.76      858.59     51.23 o
   9   1  10      797.76      832.39     53.74 o
  10   1  10      168.26      118.69     62.14 o
  11   1  10      376.32      330.38     70.56 o
 -16   2  10        2.50       48.52    154.73 o
 -15   2  10       86.97       93.27    145.57 o
 -14   2  10       36.01       14.47     68.98 o
 -13   2  10        2.70        0.00     53.03 o
 -12   2  10      152.73      180.53     45.47 o
 -11   2  10       93.23       87.71     38.64 o
 -10   2  10       53.11        0.00     40.14 o
  -9   2  10       90.76      103.85     36.74 o
  -8   2  10       75.46       67.65     25.75 o
  -7   2  10     1689.54     1607.04     59.45 o
  -6   2  10      583.30      613.42     25.68 o
  -5   2  10       93.53       53.85     18.60 o
  -4   2  10     3400.87     3031.11     67.16 o
  -3   2  10      382.94      459.35     32.19 o
  -2   2  10      130.97      139.61     21.03 o
  -1   2  10      408.34      372.54     23.09 o
   0   2  10      213.21      226.49     18.79 o
   1   2  10      414.25      424.15     27.51 o
   2   2  10      657.41      640.03     24.54 o
   3   2  10      441.41      450.94     25.05 o
   4   2  10      115.58       94.15     20.02 o
   5   2  10      180.26      185.08     24.49 o
   6   2  10       63.17       59.44     28.78 o
   7   2  10       45.60       67.33     30.51 o
   8   2  10        0.28        0.00     35.10 o
   9   2  10       27.04       15.51     32.20 o
  10   2  10       79.00       83.09     96.93 o
  11   2  10       10.86       38.81    109.98 o
 -16   3  10      131.22      119.69    165.52 o
 -15   3  10        7.12       66.01     83.52 o
 -14   3  10      114.61      138.97     83.39 o
 -13   3  10      127.68      194.80     70.74 o
 -12   3  10      935.35      883.71     67.64 o
 -11   3  10       18.54        0.00     46.19 o
 -10   3  10        6.14        0.00     23.65 o
  -9   3  10        6.47        0.00     28.70 o
  -8   3  10      264.91      292.96     31.36 o
  -7   3  10      980.33      910.08     41.60 o
  -6   3  10      785.64      780.79     35.91 o
  -5   3  10      475.28      516.10     27.02 o
  -4   3  10       98.98       86.15     29.87 o
  -3   3  10       17.02       54.02     34.71 o
  -2   3  10      105.49      118.68     29.63 o
  -1   3  10      205.88      280.57     32.71 o
   0   3  10       32.89       20.54     23.66 o
   1   3  10      474.31      447.08     21.51 o
   2   3  10       81.73      109.65     15.23 o
   3   3  10     1014.29     1045.72     30.63 o
   4   3  10      126.19      134.51     21.42 o
   5   3  10      446.34      465.11     43.34 o
   6   3  10      339.75      334.77     44.63 o
   7   3  10       29.88        0.00     50.06 o
   8   3  10      378.57      549.66    121.04 o
   9   3  10        5.88       36.24    100.29 o
  10   3  10      667.80      719.21    111.50 o
 -16   4  10       15.88        0.00    174.14 o
 -15   4  10        2.01      173.06    167.13 o
 -14   4  10      258.65        0.00     92.49 o
 -13   4  10      133.79       82.48     61.18 o
 -12   4  10      280.40      102.03     99.79 o
 -11   4  10        0.50        0.00     56.66 o
 -10   4  10      642.34      648.86     80.50 o
  -9   4  10      257.23      211.09     37.91 o
  -8   4  10     4768.94     4457.55    100.73 o
  -7   4  10       88.01      107.40     29.21 o
  -6   4  10     1010.62      951.85     39.49 o
  -5   4  10     3325.98     3404.38     89.70 o
  -4   4  10      533.20      366.84     32.20 o
  -3   4  10     9301.40     8184.29    202.08 o
  -2   4  10       21.53       67.55     41.91 o
  -1   4  10      842.56      884.04     52.57 o
   0   4  10      448.22      444.63     42.30 o
   1   4  10      419.64      483.05     25.01 o
   2   4  10       75.93       73.63     28.08 o
   3   4  10      405.09      444.05     36.71 o
   4   4  10      554.34      580.14     42.01 o
   5   4  10      584.72      619.79     76.82 o
   6   4  10     2612.22     2458.43     92.65 o
   7   4  10      438.14      489.74     74.64 o
   8   4  10       91.94       80.75     70.10 o
   9   4  10       26.39        0.00    113.22 o
  10   4  10       14.40        0.00    103.70 o
 -15   5  10      120.50        0.00    171.45 o
 -14   5  10       38.52        0.00     88.77 o
 -13   5  10      105.47      141.36    167.13 o
 -12   5  10       88.92       82.63     79.87 o
 -11   5  10        2.73        0.00     70.27 o
 -10   5  10       53.86       30.26     63.42 o
  -9   5  10       62.40       83.89     57.98 o
  -8   5  10       51.43       33.32    111.33 o
  -7   5  10     2305.46     2353.58     70.82 o
  -6   5  10     2375.51     2255.50    151.79 o
  -5   5  10     1867.27     1834.97     94.62 o
  -4   5  10       80.72        0.00     43.68 o
  -3   5  10      169.19      170.10     50.33 o
  -2   5  10     1814.62     1581.90    114.13 o
  -1   5  10      951.04      937.70     55.68 o
   0   5  10       78.34       53.48     40.42 o
   1   5  10      162.29      125.12     43.19 o
   2   5  10       53.36       50.92     29.87 o
   3   5  10     2295.54     2285.15     68.11 o
   4   5  10      192.93      310.59     40.80 o
   5   5  10      245.13      224.60     90.58 o
   6   5  10      376.74      433.79     56.61 o
   7   5  10       45.70        0.00     65.13 o
   8   5  10     1000.79      957.52    166.06 o
   9   5  10      145.34       77.64    156.89 o
  10   5  10      498.75      623.64    113.32 o
 -14   6  10      125.59       50.68    184.39 o
 -13   6  10       82.39       34.96    131.55 o
 -12   6  10      218.02      163.28     85.48 o
 -11   6  10      436.79      392.77     98.39 o
 -10   6  10      405.06      457.74     76.50 o
  -9   6  10      105.68       27.53     57.23 o
  -8   6  10     1682.62     1765.72     85.52 o
  -7   6  10      282.00      244.23    107.83 o
  -6   6  10      525.82      469.22     58.77 o
  -5   6  10     1567.55     1587.80     79.37 o
  -4   6  10       20.99       70.92     51.16 o
  -3   6  10     2008.03     2106.74    112.14 o
  -2   6  10      313.76      354.79     48.11 o
  -1   6  10      188.14      257.43     67.29 o
   0   6  10     1080.55     1031.25     55.72 o
   1   6  10      236.82      278.06     65.60 o
   2   6  10       50.10        0.00     33.59 o
   3   6  10      128.99      227.22     82.29 o
   4   6  10      176.20      308.81     49.50 o
   5   6  10       20.53       60.64     48.55 o
   6   6  10      894.55     1138.13    161.20 o
   7   6  10       17.26        0.00    132.63 o
   8   6  10       54.41      180.61    153.12 o
   9   6  10        2.33      205.95    162.82 o
 -14   7  10        5.21        0.00    179.00 o
 -13   7  10       41.16      221.05    191.93 o
 -12   7  10       27.39       29.59    101.09 o
 -11   7  10       53.27        0.00    124.32 o
 -10   7  10      155.86      235.36     73.88 o
  -9   7  10        6.15        0.00     61.70 o
  -8   7  10       77.75      139.64    104.05 o
  -7   7  10       16.15        0.00    106.75 o
  -6   7  10      231.32      452.34    119.69 o
  -5   7  10      129.21      229.65     61.73 o
  -4   7  10      423.27      424.37     38.16 o
  -3   7  10      169.46      145.73     32.62 o
  -2   7  10       21.16        0.00     37.98 o
  -1   7  10       24.19       48.83     39.19 o
   0   7  10      185.24      210.07     39.35 o
   1   7  10       19.85       11.57     66.71 o
   2   7  10      252.54      156.35     85.99 o
   3   7  10       33.51       22.69     46.98 o
   4   7  10        0.34      116.03     82.22 o
   5   7  10       47.29      158.29    168.75 o
   6   7  10       48.20      188.70    142.87 o
   7   7  10       60.99       23.72    142.87 o
   8   7  10      180.28      248.54    157.97 o
 -12   8  10        2.64        0.00    130.47 o
 -11   8  10      312.14      198.40    148.26 o
 -10   8  10      103.53        0.00    127.78 o
  -9   8  10       27.89       56.07    128.32 o
  -8   8  10       15.67        0.00    109.99 o
  -7   8  10      395.99      522.43    124.54 o
  -6   8  10      122.36      194.63    110.52 o
  -5   8  10      130.16      233.45    125.62 o
  -4   8  10      346.58      314.57     63.50 o
  -3   8  10      124.64      141.27    114.57 o
  -2   8  10      616.68      770.42    194.09 o
  -1   8  10      182.74       92.68     71.86 o
   0   8  10      358.40      386.63     83.49 o
   1   8  10      172.07        1.89     75.04 o
   2   8  10      169.26      109.27     54.88 o
   3   8  10       61.73      107.92     54.38 o
   4   8  10        0.34       16.98     85.87 o
   5   8  10       95.07       86.13     91.51 o
   6   8  10       18.65      140.72    149.34 o
   7   8  10      110.81       95.43    163.90 o
 -11   9  10       42.75      237.76    156.35 o
 -10   9  10      204.07      126.70    149.88 o
  -9   9  10       27.10      291.14    132.63 o
  -8   9  10       13.08        0.00    136.94 o
  -7   9  10       74.30        0.00    132.63 o
  -6   9  10       24.06       57.15    135.86 o
  -5   9  10       46.14      134.25    129.93 o
  -4   9  10       48.19      112.14    129.93 o
  -3   9  10       10.34        0.00    122.39 o
  -2   9  10       41.03       71.40     76.27 o
  -1   9  10        4.41      125.42     78.74 o
   0   9  10       62.03      247.66     84.23 o
   1   9  10        3.67        0.00     82.90 o
   2   9  10        9.87        0.00     89.39 o
   3   9  10        1.69      120.74     87.18 o
   4   9  10       73.74      159.91     98.39 o
   5   9  10       11.01        0.00    206.76 o
  -9  10  10       24.60       29.65    143.41 o
  -8  10  10       24.77      193.01    141.26 o
  -7  10  10       71.10      448.03    162.28 o
  -6  10  10       21.48      245.85    148.80 o
  -5  10  10        1.13       61.46    150.42 o
  -4  10  10      103.46       63.62    147.19 o
  -3  10  10       33.83       55.53    141.26 o
  -2  10  10      242.26      197.87    140.18 o
  -1  10  10      180.83      165.09     90.10 o
   0  10  10       55.73       39.70     99.20 o
   1  10  10       25.89        0.00     91.25 o
   2  10  10       48.19       40.84     98.20 o
   3  10  10       27.12        0.00    186.00 o
  -6  11  10        3.96       60.92    168.75 o
  -5  11  10        8.15        0.00    160.66 o
  -4  11  10        0.48      211.34    165.52 o
  -3  11  10        1.33      153.12    154.73 o
  -2  11  10       16.06      156.89    160.13 o
  -1  11  10        2.77      138.56    150.42 o
   0  11  10        0.10        0.00    139.64 o
 -16   1  11        5.05       41.59    105.13 o
 -15   1  11        0.70       91.74     98.93 o
 -14   1  11      196.47      255.58     59.85 o
 -13   1  11      818.66      945.48     81.29 o
 -12   1  11        6.17       16.48     38.22 o
 -11   1  11      646.63      661.74     49.72 o
 -10   1  11      778.24      804.91     80.33 o
  -9   1  11     2253.01     2138.50    140.45 o
  -8   1  11      760.63      789.17     57.41 o
  -7   1  11       18.01       12.65     29.59 o
  -6   1  11      373.88      451.78     34.47 o
  -5   1  11     1097.22     1217.07     48.64 o
  -4   1  11       25.43       34.78     30.91 o
  -3   1  11      686.65      692.05     31.01 o
  -2   1  11       77.96      145.87     19.19 o
  -1   1  11     2520.10     2618.45     47.72 o
   0   1  11     2158.71     2065.57     54.19 o
   1   1  11     2802.29     2688.45     57.17 o
   2   1  11      207.97      194.46     28.69 o
   3   1  11      113.71      164.76     27.13 o
   4   1  11      817.22      747.40     37.76 o
   5   1  11      723.71      744.82     35.04 o
   6   1  11      607.25      651.40     43.72 o
   7   1  11      224.01      246.89     40.16 o
   8   1  11       23.27        0.09     43.10 o
   9   1  11      290.39      223.71     56.28 o
  10   1  11        1.88        0.00     64.66 o
 -16   2  11        5.80       16.71    156.35 o
 -15   2  11       26.75      123.46    153.12 o
 -14   2  11       17.01        0.00     60.59 o
 -13   2  11      148.53      164.71     60.17 o
 -12   2  11     2428.95     2452.18     84.14 o
 -11   2  11     2103.63     2117.92     77.37 o
 -10   2  11       57.63      101.13     32.64 o
  -9   2  11        2.72        0.00     29.49 o
  -8   2  11     2885.73     2714.83     71.13 o
  -7   2  11     4241.95     4500.64     99.20 o
  -6   2  11     1995.94     1860.66     77.09 o
  -5   2  11        3.68        0.00     20.91 o
  -4   2  11      168.73      146.10     29.69 o
  -3   2  11        2.26        9.00     27.72 o
  -2   2  11     2143.07     2096.48     50.02 o
  -1   2  11     1266.24     1131.20     44.16 o
   0   2  11       62.96       84.21     26.46 o
   1   2  11      769.41      800.32     28.64 o
   2   2  11     6348.25     6343.60     97.99 o
   3   2  11     4370.65     4456.24     79.18 o
   4   2  11     2758.47     2628.04     51.80 o
   5   2  11      239.10      263.78     28.55 o
   6   2  11        6.15       20.82     29.73 o
   7   2  11       97.46       99.09     34.50 o
   8   2  11      305.06      337.94     37.95 o
   9   2  11      467.80      449.53     40.69 o
  10   2  11      335.65      216.49    112.68 o
 -16   3  11        2.40        0.00    146.65 o
 -15   3  11        1.12        0.00     81.71 o
 -14   3  11      284.14      245.34     85.40 o
 -13   3  11      734.13      683.11     82.99 o
 -12   3  11        6.73        0.00     56.66 o
 -11   3  11      708.95      731.80     64.15 o
 -10   3  11     2179.32     2025.08     89.48 o
  -9   3  11     3508.88     3472.35     79.97 o
  -8   3  11      656.29      647.75     38.57 o
  -7   3  11        2.10       63.68     28.70 o
  -6   3  11     1836.42     1697.23     52.08 o
  -5   3  11     1282.49     1237.41     53.45 o
  -4   3  11      209.56      174.69     35.08 o
  -3   3  11       12.09       20.50     32.11 o
  -2   3  11       87.68       59.26     43.60 o
  -1   3  11      838.92      932.24     45.35 o
   0   3  11     4902.46     4929.27     93.65 o
   1   3  11     3656.22     3616.14     74.12 o
   2   3  11      676.81      663.00     23.41 o
   3   3  11       65.68       93.50     22.08 o
   4   3  11     3052.50     2849.21     57.26 o
   5   3  11     1084.47     1095.17     54.89 o
   6   3  11      232.10      242.23     52.99 o
   7   3  11      605.35      577.14     61.70 o
   8   3  11      209.14      103.11     71.17 o
   9   3  11       79.52       40.56     91.97 o
  10   3  11        8.70       11.75    129.66 o
 -15   4  11       15.10        0.00    148.80 o
 -14   4  11        3.70        0.00     78.65 o
 -13   4  11       37.02        0.00     60.25 o
 -12   4  11      295.92      309.99     64.92 o
 -11   4  11      397.99      266.91     58.02 o
 -10   4  11        1.77        0.00     47.44 o
  -9   4  11       17.21       29.75     41.84 o
  -8   4  11     1396.51     1381.93     54.02 o
  -7   4  11      774.97      824.36     40.65 o
  -6   4  11        2.42        0.00     23.26 o
  -5   4  11       22.61        0.00     30.86 o
  -4   4  11      765.90      799.41     39.88 o
  -3   4  11       70.53       45.93     62.00 o
  -2   4  11     1479.06     1633.17     92.36 o
  -1   4  11       29.41       36.50     45.20 o
   0   4  11       19.71        0.00     37.00 o
   1   4  11       53.19       96.37     24.30 o
   2   4  11     1237.01     1331.10     48.46 o
   3   4  11      230.84      238.64     34.34 o
   4   4  11        5.39        8.56     35.28 o
   5   4  11      325.81      262.92     48.92 o
   6   4  11      232.71      296.57     53.87 o
   7   4  11       88.65      118.07    139.64 o
   8   4  11        3.53        0.00    139.10 o
   9   4  11       31.17        0.00    152.04 o
 -15   5  11       10.40      223.21    171.99 o
 -14   5  11       11.57        0.00     92.27 o
 -13   5  11       33.92        0.00    130.20 o
 -12   5  11       24.89        0.00     75.59 o
 -11   5  11       15.41        0.00     68.66 o
 -10   5  11       28.29       38.51     65.33 o
  -9   5  11       22.74       74.15     56.72 o
  -8   5  11      335.58      320.31     54.62 o
  -7   5  11       73.73      105.34     40.34 o
  -6   5  11      263.75      387.77     70.15 o
  -5   5  11       19.09       41.71     46.10 o
  -4   5  11       35.97       92.06    107.56 o
  -3   5  11       36.05       71.05     49.07 o
  -2   5  11        2.16        0.00     40.15 o
  -1   5  11      911.05      878.16     96.22 o
   0   5  11      262.95      299.86     65.47 o
   1   5  11      500.12      430.05     29.44 o
   2   5  11        7.12       23.61     30.76 o
   3   5  11      125.95      127.24     34.78 o
   4   5  11       26.83        0.00     66.23 o
   5   5  11        4.59        0.00     52.96 o
   6   5  11       34.15       72.25    113.76 o
   7   5  11        6.31      100.82    140.18 o
   8   5  11       28.44      250.70    156.35 o
   9   5  11      136.65        0.00    163.90 o
 -14   6  11        7.74        0.00    174.14 o
 -13   6  11      103.64        0.00    153.66 o
 -12   6  11      319.91      350.44    160.13 o
 -11   6  11        6.30        0.00     75.46 o
 -10   6  11        3.04        0.00     65.08 o
  -9   6  11       50.49       27.17     71.72 o
  -8   6  11       21.66       29.61     46.50 o
  -7   6  11       49.96      160.66     95.43 o
  -6   6  11      583.79      464.48     75.48 o
  -5   6  11       44.61       35.49     52.31 o
  -4   6  11       24.18        0.00     53.39 o
  -3   6  11        0.60        1.24     74.94 o
  -2   6  11      216.17      311.99     67.82 o
  -1   6  11      192.43      177.33     51.07 o
   0   6  11      111.07      121.67     48.55 o
   1   6  11       15.27        0.00     27.06 o
   2   6  11      116.31       95.65     44.17 o
   3   6  11      406.91      372.07    128.59 o
   4   6  11      465.82      467.60     78.07 o
   5   6  11        1.18      153.12    130.47 o
   6   6  11       42.18       82.49    137.48 o
   7   6  11       40.15        0.00    147.19 o
   8   6  11       42.47        0.00    155.27 o
 -13   7  11      100.88      149.34    190.86 o
 -12   7  11        0.41        0.00    108.17 o
 -11   7  11       75.42       82.32    157.16 o
 -10   7  11      317.14      342.89    139.10 o
  -9   7  11       75.72        0.00    122.39 o
  -8   7  11      560.38      308.39    111.60 o
  -7   7  11       79.49        0.00    111.60 o
  -6   7  11       62.61      218.89    115.92 o
  -5   7  11      233.16      112.82     58.10 o
  -4   7  11       74.14       15.80     61.53 o
  -3   7  11       18.26       17.12     61.84 o
  -2   7  11       91.48       85.45     67.08 o
  -1   7  11      400.35      456.41     77.18 o
   0   7  11      457.09      457.06     80.22 o
   1   7  11      564.33      621.64     79.79 o
   2   7  11        2.59      131.02    183.85 o
   3   7  11        4.81       50.42    139.91 o
   4   7  11      164.29      178.01     81.48 o
   5   7  11      130.87        0.00     81.46 o
   6   7  11       57.84        0.00    145.57 o
   7   7  11       20.08       61.46    155.81 o
 -12   8  11       38.62      102.98    155.27 o
 -11   8  11       54.68      161.74    145.57 o
 -10   8  11        0.79       96.51    139.64 o
  -9   8  11       32.27        0.00    126.16 o
  -8   8  11      121.83      176.84    129.93 o
  -7   8  11       47.45        0.00    112.68 o
  -6   8  11       15.80        0.00    117.53 o
  -5   8  11        5.70      231.83    127.78 o
  -4   8  11       18.46        0.00    112.14 o
  -3   8  11        0.19        0.00     68.50 o
  -2   8  11       63.88      172.15     96.51 o
  -1   8  11        2.73        0.00     74.03 o
   0   8  11       33.68        0.00     74.96 o
   1   8  11       32.91        0.00     75.51 o
   2   8  11       87.77      132.47     79.95 o
   3   8  11      306.49      259.13     91.32 o
   4   8  11        2.34        0.00     89.35 o
   5   8  11        0.30        0.00     90.22 o
   6   8  11       16.72        0.00    154.19 o
 -11   9  11       44.35        0.00    149.88 o
 -10   9  11       47.59        0.00    141.26 o
  -9   9  11       25.75        0.00    143.41 o
  -8   9  11        0.09        0.00    119.15 o
  -7   9  11        8.51        0.00    127.24 o
  -6   9  11       39.89        0.00    136.40 o
  -5   9  11       35.78      184.39    135.86 o
  -4   9  11        0.93        0.00    126.70 o
  -3   9  11       30.70       90.04    128.86 o
  -2   9  11        4.65        0.00     76.48 o
  -1   9  11       85.67      106.90     85.00 o
   0   9  11       55.97      123.69     87.04 o
   1   9  11       12.34        0.00     89.35 o
   2   9  11        0.29       96.24     94.62 o
   3   9  11       12.62        0.00     94.62 o
   4   9  11        0.57        0.00     95.65 o
  -8  10  11        3.18        0.00    152.04 o
  -7  10  11        0.25        0.00    152.58 o
  -6  10  11       13.66        0.00    142.33 o
  -5  10  11       34.32       60.38    151.50 o
  -4  10  11        0.20        8.63    148.26 o
  -3  10  11       35.25      106.75    141.79 o
  -2  10  11       43.00      317.56    148.80 o
  -1  10  11       35.68      166.06    136.40 o
   0  10  11       27.05       31.78     92.43 o
   1  10  11       18.34       85.74     95.87 o
   2  10  11       17.53      106.99    134.25 o
 -16   0  12      242.41      233.45     62.00 o
 -15   0  12     2187.84     2130.15    125.08 o
 -14   0  12       59.56       25.34     66.85 o
 -13   0  12      442.93      632.41     80.87 o
 -11   0  12     1738.19     1953.31    139.64 o
 -10   0  12      755.77      887.43     91.12 o
  -9   0  12        3.44       59.31     66.31 o
  -8   0  12      121.44      156.89     65.78 o
  -7   0  12       27.51        0.00     52.84 o
  -6   0  12      714.30      683.09     74.94 o
  -5   0  12     5371.40     5505.73    223.21 o
  -4   0  12     2573.80     2464.08     94.69 o
  -3   0  12     2445.30     2831.66    129.85 o
  -2   0  12     9354.15     9580.67    172.59 o
  -1   0  12     9257.41     9178.20    160.74 o
   0   0  12     7880.50     7816.28    182.81 o
   1   0  12      888.01      810.84     55.42 o
   2   0  12     1229.19     1171.22    111.87 o
   3   0  12      472.82      481.31     42.78 o
   4   0  12        3.63        0.00     50.41 o
   5   0  12       38.27       36.83     52.50 o
   6   0  12       26.81        0.00     47.16 o
   7   0  12     2552.13     2540.81     88.58 o
   8   0  12      392.91      425.63     65.64 o
   9   0  12      963.74      910.07    176.30 o
 -16   1  12      418.43      626.77    257.71 o
 -15   1  12       23.27       51.57     71.88 o
 -14   1  12       17.67      167.28    148.53 o
 -13   1  12     3789.56     4654.86    253.40 o
 -12   1  12      195.08      275.81     69.18 o
 -11   1  12      896.01      939.58     54.42 o
 -10   1  12     1959.95     1990.38     73.18 o
  -9   1  12       68.23       67.01     39.56 o
  -8   1  12      712.53      784.91     63.43 o
  -7   1  12     3471.49     3487.02     87.23 o
  -6   1  12        8.36        0.00     29.37 o
  -5   1  12     1681.81     1756.63     65.06 o
  -4   1  12     8302.35     8201.36    240.52 o
  -3   1  12     2327.25     2185.13     50.39 o
  -2   1  12    11467.70    11004.14    155.73 o
  -1   1  12       13.27       13.41     21.63 o
   0   1  12       64.99       73.09     23.22 o
   1   1  12     4674.28     4456.16     82.21 o
   2   1  12      748.66      772.43     35.92 o
   3   1  12      934.17      801.17     40.27 o
   4   1  12       24.22        0.00     29.96 o
   5   1  12      187.79      155.45     34.48 o
   6   1  12      445.66      437.29     41.98 o
   7   1  12       90.01      120.47     46.23 o
   8   1  12      290.54      295.59     49.49 o
   9   1  12      293.14      298.11     55.17 o
 -16   2  12       11.22      244.77    167.67 o
 -15   2  12      170.41      477.68    170.91 o
 -14   2  12       29.45        0.00     78.21 o
 -13   2  12       40.84        0.00     55.79 o
 -12   2  12      206.17      230.48     64.74 o
 -11   2  12       98.45      101.53     41.95 o
 -10   2  12       40.88       47.24     38.73 o
  -9   2  12        4.41       50.06     39.69 o
  -8   2  12      142.63       51.76     32.95 o
  -7   2  12       32.79       28.89     22.27 o
  -6   2  12       18.01        0.00     22.26 o
  -5   2  12      131.23      149.42     23.57 o
  -4   2  12       46.31       18.47     31.21 o
  -3   2  12     1772.37     1834.37     70.74 o
  -2   2  12     2142.70     2169.19     53.14 o
  -1   2  12      172.19      161.45     23.97 o
   0   2  12     1036.67     1019.09     41.76 o
   1   2  12      155.99      139.15     26.91 o
   2   2  12      259.93      258.12     25.12 o
   3   2  12     1437.14     1445.22     47.54 o
   4   2  12      418.90      446.92     29.21 o
   5   2  12      303.20      260.09     32.42 o
   6   2  12      285.47      302.63     35.40 o
   7   2  12      325.80      355.29     39.99 o
   8   2  12       54.60       71.70     37.54 o
   9   2  12      241.73      246.36     91.74 o
 -16   3  12       16.58        0.00    169.29 o
 -15   3  12       80.29        0.00     98.66 o
 -14   3  12      117.71      179.85     72.87 o
 -13   3  12       78.69      153.51     61.65 o
 -12   3  12     1338.05     1182.77     77.51 o
 -11   3  12      268.50      309.57     59.24 o
 -10   3  12     1182.01      831.24     62.69 o
  -9   3  12      924.75      928.03     59.94 o
  -8   3  12      570.62      492.56     35.83 o
  -7   3  12      371.55      347.07     43.09 o
  -6   3  12      894.82     1022.92     40.01 o
  -5   3  12      668.13      642.99    169.56 o
  -4   3  12     1186.98     1213.91     55.71 o
  -3   3  12     3486.26     3296.18     80.74 o
  -2   3  12     1519.32     1403.59     62.86 o
  -1   3  12      151.58      126.53     36.99 o
   0   3  12      322.84      278.85     38.70 o
   1   3  12       11.06       52.38     42.55 o
   2   3  12     1102.79     1017.73     41.23 o
   3   3  12       20.61       10.88     28.17 o
   4   3  12        3.24        0.00     25.42 o
   5   3  12       37.71        0.00     40.15 o
   6   3  12      228.11      270.06     63.55 o
   7   3  12       37.79       92.19    138.02 o
   8   3  12       13.79        0.00    144.49 o
   9   3  12       44.94       55.17    107.85 o
 -15   4  12      273.37       47.82     88.15 o
 -14   4  12      378.90      207.09    110.54 o
 -13   4  12       46.81        0.00     63.45 o
 -12   4  12      309.22      308.67     64.24 o
 -11   4  12      534.07      567.98     62.72 o
 -10   4  12      169.64      160.12     50.57 o
  -9   4  12       12.88       13.56     42.06 o
  -8   4  12       14.68       10.94     53.97 o
  -7   4  12        1.65        0.00     44.23 o
  -6   4  12     1286.92     1372.42     60.71 o
  -5   4  12      696.66      708.54     43.70 o
  -4   4  12     1634.34     1603.45     84.74 o
  -3   4  12       72.15       34.77     45.02 o
  -2   4  12      103.96      118.01     33.40 o
  -1   4  12     6109.65     6006.42    269.03 o
   0   4  12      210.93      157.78     43.01 o
   1   4  12     2461.77     2290.50    124.84 o
   2   4  12      322.97      310.82     57.20 o
   3   4  12     1059.99     1067.04     49.69 o
   4   4  12      784.07      701.40     54.89 o
   5   4  12      439.84      426.46    133.71 o
   6   4  12      916.35      865.86    155.81 o
   7   4  12        5.45       15.10    143.95 o
   8   4  12      893.27      668.54    173.06 o
 -15   5  12       23.55        0.00    164.98 o
 -14   5  12      423.96      149.88    167.13 o
 -13   5  12      171.39        0.00    166.60 o
 -12   5  12      980.16      756.96    186.00 o
 -11   5  12       26.04       18.29     72.75 o
 -10   5  12        1.60        0.00     45.60 o
  -9   5  12     1134.88     1088.16     58.80 o
  -8   5  12      360.15      419.18     43.06 o
  -7   5  12      189.03      162.75     47.89 o
  -6   5  12     1166.50     1129.06     87.07 o
  -5   5  12       31.99      191.93     94.89 o
  -4   5  12      100.53      246.62     55.40 o
  -3   5  12     5350.47     5130.30    149.49 o
  -2   5  12     1636.38     1610.44     71.92 o
  -1   5  12      795.37      928.43     58.61 o
   0   5  12     1514.35     1595.20     72.75 o
   1   5  12      347.38      399.64    112.50 o
   2   5  12     1058.36      939.82     63.73 o
   3   5  12      253.02       92.03     65.13 o
   4   5  12       30.36        0.00     75.21 o
   5   5  12       15.04       83.03    128.86 o
   6   5  12      574.28      387.10    148.26 o
   7   5  12      170.28       79.79    154.19 o
   8   5  12        0.65       46.91    159.05 o
 -14   6  12      136.68        0.00    188.16 o
 -13   6  12        3.56        0.00    152.58 o
 -12   6  12      178.61       97.05    171.99 o
 -11   6  12      272.34      421.61    166.06 o
 -10   6  12       39.49        0.00    135.32 o
  -9   6  12        7.59        0.00     78.33 o
  -8   6  12       39.52       29.32     93.00 o
  -7   6  12      603.00      571.49    123.46 o
  -6   6  12      868.25      847.54    146.11 o
  -5   6  12        7.41        0.00     56.54 o
  -4   6  12      870.07      847.13     75.81 o
  -3   6  12       92.61      139.36     68.69 o
  -2   6  12       21.04        0.00     47.88 o
  -1   6  12     1835.90     1936.38    109.34 o
   0   6  12        7.22        0.00     62.89 o
   1   6  12      796.95      727.54     78.26 o
   2   6  12      607.49      446.26     76.65 o
   3   6  12       21.35       39.15     71.38 o
   4   6  12      204.09      241.98     75.59 o
   5   6  12      118.83        0.00    132.63 o
   6   6  12      210.54       51.22    146.65 o
   7   6  12      105.79      121.31    158.51 o
 -13   7  12        1.17        0.00    122.67 o
 -12   7  12        5.34        0.00    122.12 o
 -11   7  12        4.75        0.00    193.55 o
 -10   7  12       21.44       47.44    133.71 o
  -9   7  12      234.68      240.46    132.09 o
  -8   7  12      217.33      128.32    124.00 o
  -7   7  12      124.23       22.64    116.45 o
  -6   7  12      101.87       97.05    102.98 o
  -5   7  12        3.13        0.00     61.22 o
  -4   7  12       32.61       21.52     65.66 o
  -3   7  12      403.68      481.77     75.25 o
  -2   7  12      434.54      411.73     75.29 o
  -1   7  12      291.83      296.10     78.89 o
   0   7  12      339.23      443.48     84.42 o
   1   7  12        9.21       57.08     73.96 o
   2   7  12       97.57      210.57     78.98 o
   3   7  12      125.89       88.20     83.84 o
   4   7  12       18.05       35.99    138.83 o
   5   7  12       29.58        0.00    152.58 o
   6   7  12        0.36       28.57    156.35 o
 -12   8  12       47.87        0.00    153.12 o
 -11   8  12       45.98        0.00    126.16 o
 -10   8  12       27.47       72.25    141.79 o
  -9   8  12        0.48       87.88    138.56 o
  -8   8  12        0.19        0.00    124.54 o
  -7   8  12       95.66        0.00    124.00 o
  -6   8  12        2.29       90.04    128.32 o
  -5   8  12       19.88      162.82    127.78 o
  -4   8  12        0.21      131.01    118.61 o
  -3   8  12      183.86      102.64     73.96 o
  -2   8  12      151.96      173.17    119.69 o
  -1   8  12        3.92        0.00     76.40 o
   0   8  12       68.24       32.20    145.03 o
   1   8  12       14.35        0.00     80.96 o
   2   8  12      212.36      228.62     87.43 o
   3   8  12       63.47        0.00     85.77 o
   4   8  12       25.84       24.97     94.08 o
   5   8  12        3.61        0.00     94.86 o
 -10   9  12       53.72      113.76    152.58 o
  -9   9  12       23.47      113.22    149.34 o
  -8   9  12       81.98        0.00    139.10 o
  -7   9  12      117.22      244.23    147.73 o
  -6   9  12        1.12        6.47    141.26 o
  -5   9  12        0.08        0.00    133.17 o
  -4   9  12       42.04       97.58    135.86 o
  -3   9  12        1.21      198.94    120.23 o
  -2   9  12      560.76      696.04     98.39 o
  -1   9  12       20.13       75.40    139.37 o
   0   9  12        2.79        0.00     86.05 o
   1   9  12      130.02        0.00     88.08 o
   2   9  12       20.70       85.65     94.64 o
   3   9  12       77.56        0.00     94.16 o
  -7  10  12       19.12       10.78    153.12 o
  -6  10  12        0.12      219.97    160.66 o
  -5  10  12        0.29       33.97    154.19 o
  -4  10  12      160.48      202.18    158.51 o
  -3  10  12       26.12        0.00    142.33 o
  -2  10  12        4.05        0.00    138.02 o
  -1  10  12       26.78        0.00    132.09 o
   0  10  12       79.83      108.80     96.48 o
 -16   1  13      126.89       98.10     81.16 o
 -15   1  13       95.14      103.84     75.05 o
 -14   1  13       12.86       35.88     84.27 o
 -13   1  13        7.65      167.66    195.98 o
 -12   1  13       30.54       46.95     42.57 o
 -11   1  13      199.71      233.18     44.61 o
 -10   1  13       72.24       87.28     43.35 o
  -9   1  13      850.47      909.60     64.36 o
  -8   1  13       13.64       26.94     34.19 o
  -7   1  13     1277.50     1401.35     68.84 o
  -6   1  13     4026.53     4060.57     95.14 o
  -5   1  13      780.31      760.30     42.30 o
  -4   1  13      535.78      544.60     49.76 o
  -3   1  13       49.51       50.51     21.50 o
  -2   1  13     1721.46     1717.04     43.02 o
  -1   1  13      725.07      690.78     28.86 o
   0   1  13        5.80        5.33     24.85 o
   1   1  13       95.99      119.73     26.04 o
   2   1  13      135.21       57.79     34.51 o
   3   1  13      175.90      194.00     33.61 o
   4   1  13      621.14      618.47     37.53 o
   5   1  13      364.22      353.38     38.22 o
   6   1  13       53.31       68.83     36.49 o
   7   1  13      269.79      227.75     45.03 o
   8   1  13      314.34      363.42     56.03 o
   9   1  13      136.28      175.78     55.44 o
 -16   2  13        0.65        0.54    166.06 o
 -15   2  13      384.91      407.05    172.53 o
 -14   2  13      253.98      266.05     87.43 o
 -13   2  13       18.09        0.00     56.60 o
 -12   2  13      135.58       89.81     55.63 o
 -11   2  13      418.15      415.11     59.17 o
 -10   2  13      162.06      205.15     49.94 o
  -9   2  13     1101.84     1129.32     64.21 o
  -8   2  13     5394.32     5207.47    129.13 o
  -7   2  13     1440.06     1493.02     60.02 o
  -6   2  13        1.41       18.41     24.19 o
  -5   2  13     3976.97     3921.32    103.29 o
  -4   2  13     2944.00     2772.98     94.71 o
  -3   2  13     7041.49     6771.88    116.54 o
  -2   2  13      526.33      524.19     32.09 o
  -1   2  13       95.86       88.04     23.58 o
   0   2  13      346.18      359.84     31.10 o
   1   2  13      803.01      838.42     37.03 o
   2   2  13       80.72       65.35     25.07 o
   3   2  13       18.42        0.00     31.26 o
   4   2  13      234.66      280.28     36.54 o
   5   2  13     1430.75     1583.11     50.23 o
   6   2  13     2025.90     1955.05     72.01 o
   7   2  13      537.10      722.36     52.54 o
   8   2  13       78.13       83.46     41.95 o
 -15   3  13      219.08      215.14    143.41 o
 -14   3  13       41.47        0.00     64.59 o
 -13   3  13      163.73       91.72     71.40 o
 -12   3  13       83.09       11.26     69.27 o
 -11   3  13      181.07      180.46     54.86 o
 -10   3  13      320.73      217.13     52.59 o
  -9   3  13     1363.01     1352.21    148.18 o
  -8   3  13      265.91      323.57     43.96 o
  -7   3  13     2100.65     2180.41     64.33 o
  -6   3  13     5267.94     5007.11    161.33 o
  -5   3  13     1299.49     1302.72     76.10 o
  -4   3  13      954.50      928.70     54.49 o
  -3   3  13      912.52      902.38     50.38 o
  -2   3  13     3375.92     3207.00    151.39 o
  -1   3  13     1292.34     1233.44     54.78 o
   0   3  13       78.66      161.64     38.14 o
   1   3  13        1.87        0.00     34.70 o
   2   3  13      337.37      365.89     27.26 o
   3   3  13      630.30      740.32     35.39 o
   4   3  13      592.67      597.91     51.98 o
   5   3  13      331.55      361.23    141.26 o
   6   3  13       12.45      122.90     72.98 o
   7   3  13      477.40      421.61    145.57 o
   8   3  13      432.63      110.52    159.05 o
 -15   4  13       91.80       17.38     94.87 o
 -14   4  13       39.05        0.00    125.08 o
 -13   4  13        0.22        0.00    103.52 o
 -12   4  13       37.55        0.00     80.06 o
 -11   4  13      258.53      130.46    106.36 o
 -10   4  13       68.60       98.19     49.45 o
  -9   4  13      181.07      156.07     45.12 o
  -8   4  13      492.71      545.16     44.82 o
  -7   4  13      211.74      223.59     59.82 o
  -6   4  13        6.52       51.61     53.83 o
  -5   4  13     1442.31     1417.10     68.93 o
  -4   4  13      321.83      314.31     77.37 o
  -3   4  13      428.10      526.64     59.45 o
  -2   4  13       17.95       36.03     34.61 o
  -1   4  13        2.14        0.00     32.10 o
   0   4  13      418.98      442.49     49.95 o
   1   4  13       23.15        0.00     44.82 o
   2   4  13       39.46        0.00     44.15 o
   3   4  13      125.86      101.52     49.15 o
   4   4  13       11.78      127.24    121.85 o
   5   4  13      145.07        0.00    130.47 o
   6   4  13      120.65        0.00    139.10 o
   7   4  13       39.75        0.00    153.12 o
   8   4  13        8.04      183.31    168.75 o
 -14   5  13        8.78        0.00    178.46 o
 -13   5  13      120.94       11.32    155.81 o
 -12   5  13       19.89       11.45     75.60 o
 -11   5  13       43.35       57.58     94.89 o
 -10   5  13        3.29        0.00    105.94 o
  -9   5  13       20.96        0.00     71.44 o
  -8   5  13        8.82        4.85     56.11 o
  -7   5  13       33.12       12.97     44.50 o
  -6   5  13       18.82       45.67     39.17 o
  -5   5  13        4.14       50.14     97.58 o
  -4   5  13       92.85       45.83     86.80 o
  -3   5  13      629.20      584.25     55.45 o
  -2   5  13       21.40        0.00     47.55 o
  -1   5  13       79.34      124.80     47.32 o
   0   5  13        0.74       54.00     48.50 o
   1   5  13       64.30       26.36     51.12 o
   2   5  13       86.61       76.77     84.91 o
   3   5  13       25.96        0.00     63.98 o
   4   5  13       11.06        0.00    111.06 o
   5   5  13       37.23      121.85    131.55 o
   6   5  13        2.80       70.63    139.10 o
   7   5  13        0.78       74.40    159.59 o
 -13   6  13        6.10        0.00    182.77 o
 -12   6  13       11.83       52.30    168.75 o
 -11   6  13       12.03        3.77    152.58 o
 -10   6  13       23.92        0.00     85.86 o
  -9   6  13       21.17        0.00     77.68 o
  -8   6  13      540.31      454.66    142.60 o
  -7   6  13      535.71      485.23    124.54 o
  -6   6  13       87.40        9.12     62.34 o
  -5   6  13       38.70        0.00     63.44 o
  -4   6  13      129.21       78.09     64.68 o
  -3   6  13      791.42      581.07     74.10 o
  -2   6  13      272.86      314.97     68.59 o
  -1   6  13      143.05      147.28     68.92 o
   0   6  13        6.89       38.72    126.43 o
   1   6  13       58.28       18.18     68.87 o
   2   6  13       13.13       45.62     71.28 o
   3   6  13       11.36        0.00     72.51 o
   4   6  13        1.19       15.72     78.21 o
   5   6  13      210.49      187.62    152.58 o
   6   6  13      222.12      134.79    155.81 o
 -12   7  13       84.03        8.18    116.25 o
 -11   7  13       83.37        0.00    107.44 o
 -10   7  13        7.09        0.00    118.07 o
  -9   7  13      182.22        0.00    112.14 o
  -8   7  13      108.88       91.12    121.85 o
  -7   7  13       14.81        0.00    118.07 o
  -6   7  13     1036.32     1207.14    150.42 o
  -5   7  13       89.90        0.00     67.95 o
  -4   7  13      191.81       80.31     73.46 o
  -3   7  13       87.52       51.07     84.11 o
  -2   7  13      146.61      179.55    132.90 o
  -1   7  13      473.50      372.60     79.76 o
   0   7  13        0.81       84.83    113.49 o
   1   7  13        9.64       31.34     78.50 o
   2   7  13       62.13       49.51     81.01 o
   3   7  13       17.35       80.60     85.55 o
   4   7  13      170.62      113.90     87.32 o
   5   7  13       28.46        0.00    148.26 o
 -11   8  13        3.56       90.58    134.25 o
 -10   8  13       15.56       11.32    141.26 o
  -9   8  13       95.38      336.43    146.65 o
  -8   8  13       54.15       64.70    134.79 o
  -7   8  13       76.37        0.00    128.32 o
  -6   8  13       43.01      152.58    133.71 o
  -5   8  13        3.88      102.44    128.32 o
  -4   8  13      225.72      257.17    125.62 o
  -3   8  13      241.55      292.55     86.43 o
  -2   8  13        1.58        0.00     88.96 o
  -1   8  13       85.31        0.00     97.32 o
   0   8  13       42.18       83.89    105.67 o
   1   8  13       21.04        0.00    116.45 o
   2   8  13        3.39       60.98     92.03 o
   3   8  13        8.80        0.00    105.40 o
   4   8  13        0.16       46.01    169.56 o
  -9   9  13       67.75      124.00    154.73 o
  -8   9  13       88.98        0.00    133.17 o
  -7   9  13       19.14        0.00    145.03 o
  -6   9  13      129.08      203.80    145.03 o
  -5   9  13        0.75       10.78    139.64 o
  -4   9  13        1.35        0.00    127.78 o
  -3   9  13      161.46      115.92    138.56 o
  -2   9  13       11.12        0.00    122.39 o
  -1   9  13        0.10        0.00     93.17 o
   0   9  13       21.84        0.00    126.97 o
   1   9  13       16.84        0.00     98.49 o
   2   9  13       27.83        0.00    100.13 o
  -5  10  13        7.33      180.61    159.59 o
  -4  10  13       87.48      151.50    152.58 o
  -3  10  13       96.45      443.18    150.42 o
  -2  10  13        5.52      221.05    147.73 o
 -16   0  14      142.44      779.06    171.99 o
 -15   0  14       13.89        0.00     65.24 o
 -14   0  14      647.26      665.30     84.11 o
 -10   0  14        9.80      153.12     80.87 o
  -9   0  14      299.57      355.83     84.65 o
  -8   0  14     7354.48     7083.26    284.13 o
  -7   0  14     1374.38     1444.36    111.06 o
  -6   0  14     2370.16     2475.36    100.07 o
  -5   0  14      940.88      851.77     64.09 o
  -4   0  14     1662.33     1698.09     56.42 o
  -3   0  14      156.75      151.45     33.07 o
  -2   0  14      623.69      603.80     35.90 o
  -1   0  14       48.85       70.32     22.67 o
   0   0  14     3049.66     2881.77    105.93 o
   1   0  14     3823.16     4086.05    141.26 o
   2   0  14     1501.03     1615.94    101.09 o
   3   0  14     3617.23     3511.98    191.40 o
   4   0  14      699.64      788.91     71.62 o
   5   0  14      896.79      817.13     77.59 o
   6   0  14       34.28        0.00     66.40 o
   7   0  14        2.28        0.00    150.96 o
   8   0  14      533.90      358.53    175.22 o
 -16   1  14      232.42      311.77     83.41 o
 -15   1  14      182.74      235.82     80.29 o
 -14   1  14       59.00      122.86     89.79 o
 -13   1  14     1103.95     1408.43    208.92 o
 -12   1  14       10.61       69.17     57.22 o
 -11   1  14      199.45      189.09     45.32 o
 -10   1  14     3024.41     2988.08     97.59 o
  -9   1  14      834.07      942.64     59.42 o
  -8   1  14     1241.24     1334.61     56.92 o
  -7   1  14        1.63        0.00     33.97 o
  -6   1  14     1682.65     1727.92     61.92 o
  -5   1  14       75.99       93.09     25.53 o
  -4   1  14       80.28      103.91     27.46 o
  -3   1  14       42.43       17.30     21.75 o
  -2   1  14      174.18      157.67     21.46 o
  -1   1  14       69.82       28.18     18.40 o
   0   1  14     3553.76     3559.71    118.32 o
   1   1  14      594.10      481.22     42.68 o
   2   1  14     1710.57     1631.98     86.38 o
   3   1  14      790.97      895.27     44.82 o
   4   1  14       18.98       63.44     37.57 o
   5   1  14     1861.60     1840.70     64.53 o
   6   1  14      213.86      203.84     44.53 o
   7   1  14      242.65      254.44     50.16 o
   8   1  14        2.43        0.00     54.60 o
 -15   2  14        4.13        0.00    156.35 o
 -14   2  14      271.50      215.01     85.76 o
 -13   2  14      494.50      603.43     72.06 o
 -12   2  14        4.74       72.98     56.35 o
 -11   2  14      512.25      567.74     77.52 o
 -10   2  14      139.95      117.26     51.02 o
  -9   2  14      169.24      168.31     48.80 o
  -8   2  14     2160.34     2151.80     62.35 o
  -7   2  14      137.08       92.93     27.75 o
  -6   2  14      816.67      775.81     33.47 o
  -5   2  14     1247.33     1165.26     55.53 o
  -4   2  14      104.55       73.34     32.01 o
  -3   2  14      272.41      277.02     31.42 o
  -2   2  14     1080.36     1204.94     47.65 o
  -1   2  14      346.09      401.84     33.16 o
   0   2  14      542.58      479.92     35.11 o
   1   2  14     1041.23     1084.89     41.98 o
   2   2  14       41.40        7.81     38.36 o
   3   2  14      128.28      127.62     76.21 o
   4   2  14        4.23        0.00     43.12 o
   5   2  14       52.47      132.29     53.80 o
   6   2  14       40.33       23.82     42.97 o
   7   2  14        0.26       21.48     48.19 o
 -15   3  14       56.07      116.93     94.63 o
 -14   3  14      248.44      124.24    139.37 o
 -13   3  14       29.18      131.34     82.88 o
 -12   3  14       34.21        0.00    176.30 o
 -11   3  14       28.42       47.40     54.27 o
 -10   3  14       35.55       59.11     72.39 o
  -9   3  14      289.66      297.75     48.71 o
  -8   3  14      495.93      473.77     51.31 o
  -7   3  14        0.62        0.00     57.26 o
  -6   3  14        0.31        0.00     53.32 o
  -5   3  14      105.45       74.15     51.78 o
  -4   3  14      612.95      641.60     44.41 o
  -3   3  14      557.79      535.80     47.23 o
  -2   3  14        1.05        0.00     37.45 o
  -1   3  14      149.71      157.62     40.43 o
   0   3  14       40.19       58.16     39.74 o
   1   3  14     1210.82     1204.95     56.13 o
   2   3  14      445.41      467.99     35.42 o
   3   3  14      289.20      291.32     38.47 o
   4   3  14       88.27       83.26     69.95 o
   5   3  14        1.29       67.39    143.41 o
   6   3  14      520.87      803.86    176.84 o
   7   3  14       23.46        0.00    157.43 o
 -15   4  14      164.26       26.33     91.44 o
 -14   4  14       10.08       11.66    193.82 o
 -13   4  14        9.82        0.00    100.28 o
 -12   4  14     1285.40     1269.61    104.69 o
 -11   4  14      145.11      139.40     78.37 o
 -10   4  14      452.13      289.53     76.57 o
  -9   4  14      172.51      231.09    104.32 o
  -8   4  14       22.59       50.67     62.68 o
  -7   4  14     3108.32     2985.43    139.64 o
  -6   4  14       15.05        0.00     44.56 o
  -5   4  14      507.22      409.61     49.86 o
  -4   4  14       88.45        0.00     55.03 o
  -3   4  14      513.08      525.73     51.23 o
  -2   4  14      323.26      169.25     44.61 o
  -1   4  14      681.13      662.12     71.28 o
   0   4  14       70.30       65.47     27.89 o
   1   4  14       50.28       47.95     50.12 o
   2   4  14      906.76      941.11     64.88 o
   3   4  14      655.70      288.44    129.93 o
   4   4  14      792.66      792.54    156.35 o
   5   4  14      239.20      194.63    129.93 o
   6   4  14       84.02      116.99    156.35 o
   7   4  14       13.56        0.54    161.74 o
 -14   5  14      118.40       40.97    188.16 o
 -13   5  14      272.66      223.21    182.23 o
 -12   5  14       21.61       53.92     78.37 o
 -11   5  14       80.85       93.65    118.61 o
 -10   5  14      905.78     1006.69     89.77 o
  -9   5  14      618.57      584.96    120.77 o
  -8   5  14      806.87      782.60     96.65 o
  -7   5  14      176.54      145.47     48.90 o
  -6   5  14      345.12      315.26     51.78 o
  -5   5  14      111.68      110.52     99.74 o
  -4   5  14       33.60       44.12    105.40 o
  -3   5  14      509.09      469.43     79.64 o
  -2   5  14      196.75       97.18     49.96 o
  -1   5  14      166.69      227.11     53.92 o
   0   5  14      276.05      267.57     55.01 o
   1   5  14     1851.57     1861.12    313.24 o
   2   5  14        9.40       22.54     91.92 o
   3   5  14       17.38        0.00     70.38 o
   4   5  14      573.18      655.60    143.95 o
   5   5  14        5.50        0.00    134.79 o
   6   5  14      852.10      603.84    155.81 o
 -13   6  14        5.31        0.00    178.46 o
 -12   6  14      542.27      802.24    204.34 o
 -11   6  14        2.97        0.00    154.19 o
 -10   6  14      277.10      213.73     99.56 o
  -9   6  14      647.05      628.31     97.78 o
  -8   6  14       35.54        0.00     79.05 o
  -7   6  14      442.25      640.50    126.16 o
  -6   6  14       22.21        0.00     65.29 o
  -5   6  14       77.84       13.26     66.06 o
  -4   6  14      351.33      359.45     81.14 o
  -3   6  14       69.71       78.55     66.33 o
  -2   6  14        8.40        0.00     68.42 o
  -1   6  14       17.29       58.58     69.84 o
   0   6  14       87.61       84.91     70.13 o
   1   6  14       75.16        0.00     71.04 o
   2   6  14      131.63      177.87     77.83 o
   3   6  14      114.97        0.00     77.01 o
   4   6  14       62.12        0.00    137.48 o
   5   6  14        0.10        0.00    153.66 o
 -12   7  14        1.14      131.85    169.56 o
 -11   7  14        1.40        0.00    111.33 o
 -10   7  14       68.16        0.00    134.25 o
  -9   7  14        2.64       10.24    127.24 o
  -8   7  14       15.61        7.01    121.31 o
  -7   7  14      143.70       64.16    124.54 o
  -6   7  14       30.12       16.17    124.54 o
  -5   7  14      134.72      248.54    124.00 o
  -4   7  14       12.39        0.00     73.38 o
  -3   7  14       16.12       41.60     73.85 o
  -2   7  14      311.36      301.99     82.82 o
  -1   7  14      441.59      398.87    111.87 o
   0   7  14      147.36       47.29     81.32 o
   1   7  14       21.53       83.22     82.42 o
   2   7  14       12.47       39.23     84.48 o
   3   7  14       26.99        0.00     87.70 o
   4   7  14      130.39       92.73    152.58 o
 -10   8  14       23.91       92.19    133.17 o
  -9   8  14      175.82       87.34    141.79 o
  -8   8  14        7.11        0.54    134.25 o
  -7   8  14       27.61        0.00    136.94 o
  -6   8  14       81.92      149.34    138.02 o
  -5   8  14       68.72      177.38    132.63 o
  -4   8  14      323.26      333.19    141.26 o
  -3   8  14        8.82        0.00     87.07 o
  -2   8  14       28.24        0.00    145.57 o
  -1   8  14        0.34        0.00     90.04 o
   0   8  14       84.38        0.00     90.38 o
   1   8  14        7.30       92.47    205.68 o
   2   8  14       35.50      126.77     93.36 o
  -8   9  14        4.23       19.41    157.97 o
  -7   9  14       80.64        0.00    148.80 o
  -6   9  14       59.98       74.94    148.80 o
  -5   9  14       11.82       11.86    138.02 o
  -4   9  14       83.00      115.92    149.88 o
  -3   9  14       11.14        0.00    134.25 o
  -2   9  14      110.62      281.97    132.63 o
  -1   9  14      144.49       77.99     97.86 o
   0   9  14      105.63        0.00     96.93 o
 -15   1  15       35.42       80.33    163.90 o
 -14   1  15      137.42      290.60    162.82 o
 -13   1  15      592.52      624.52     95.45 o
 -12   1  15      253.81      271.22     44.22 o
 -11   1  15       67.96       55.82     65.50 o
 -10   1  15      344.53      383.67     52.22 o
  -9   1  15       12.07        0.00     45.01 o
  -8   1  15        8.99        0.00     60.46 o
  -7   1  15      172.86      235.61     40.84 o
  -6   1  15       67.48      122.88     37.74 o
  -5   1  15       64.07       98.87     24.92 o
  -4   1  15     1275.96     1182.52     35.80 o
  -3   1  15     1209.06     1252.14     34.77 o
  -2   1  15      621.49      636.65     26.80 o
  -1   1  15      186.39      182.70     26.58 o
   0   1  15        1.08        0.83     35.76 o
   1   1  15      506.57      534.85     45.28 o
   2   1  15      355.13      398.64     45.55 o
   3   1  15       21.30       65.83     42.76 o
   4   1  15      191.55       75.37     63.71 o
   5   1  15      221.59       45.42     50.53 o
   6   1  15        8.41        0.00     49.07 o
   7   1  15      154.95      169.84     57.20 o
 -15   2  15      474.01      593.06    187.08 o
 -14   2  15      527.49      816.26    187.62 o
 -13   2  15       46.83      108.37    137.48 o
 -12   2  15      608.83      715.15    189.78 o
 -11   2  15      801.57      846.35     90.71 o
 -10   2  15      116.63      205.49     54.76 o
  -9   2  15       64.97       90.89     47.43 o
  -8   2  15       26.32       21.10     29.11 o
  -7   2  15       10.53        0.00     29.74 o
  -6   2  15     1091.37     1084.94     59.13 o
  -5   2  15     1172.33     1379.11     89.97 o
  -4   2  15     1601.47     1536.67     50.69 o
  -3   2  15     1335.25     1406.45     67.43 o
  -2   2  15       86.73       49.11     31.66 o
  -1   2  15     1394.25     1402.18     48.18 o
   0   2  15     1845.98     1846.58     55.86 o
   1   2  15     1111.66      919.97     62.72 o
   2   2  15       43.26       41.73     46.41 o
   3   2  15      185.05      171.31     50.92 o
   4   2  15       10.82        0.00     45.27 o
   5   2  15       42.59        1.66     51.73 o
   6   2  15      116.94       43.32     51.62 o
 -15   3  15        1.98        0.00    163.36 o
 -14   3  15      343.91      407.31    124.00 o
 -13   3  15      861.07      941.68    106.05 o
 -12   3  15      346.10      359.06     86.37 o
 -11   3  15       63.90       82.14     76.33 o
 -10   3  15      924.35      678.06     86.07 o
  -9   3  15       20.67        0.00     90.58 o
  -8   3  15      103.17       93.28     62.23 o
  -7   3  15      244.13      161.35     62.11 o
  -6   3  15      335.13      228.43     62.64 o
  -5   3  15        0.73        0.00     44.72 o
  -4   3  15     2669.26     2542.09     75.63 o
  -3   3  15      696.13      880.82     89.81 o
  -2   3  15     1476.99     1452.11     88.87 o
  -1   3  15       71.29       53.38     42.32 o
   0   3  15        4.96       20.51     41.68 o
   1   3  15      703.28      721.48     71.98 o
   2   3  15      695.41      722.70     83.73 o
   3   3  15      248.86      206.22     38.36 o
   4   3  15        7.38        0.00     51.65 o
   5   3  15      370.95      523.51    169.83 o
   6   3  15       64.15        0.00    169.29 o
 -14   4  15       97.49       59.48     97.85 o
 -13   4  15        1.78        0.00    111.60 o
 -12   4  15      442.90      455.27     92.29 o
 -11   4  15       59.00        5.03     76.74 o
 -10   4  15      185.52      201.17     79.29 o
  -9   4  15       49.59       24.41     70.72 o
  -8   4  15      287.96      346.55     72.52 o
  -7   4  15        2.33        0.90     76.02 o
  -6   4  15      216.56       99.82     62.54 o
  -5   4  15        8.15        0.00     49.37 o
  -4   4  15      762.88      707.27     54.54 o
  -3   4  15      181.27      104.81     44.31 o
  -2   4  15      201.61      170.64     42.89 o
  -1   4  15      283.80      353.14     43.80 o
   0   4  15      146.80      147.49     32.10 o
   1   4  15       69.49        0.50     51.16 o
   2   4  15      267.56      153.12    120.23 o
   3   4  15      117.66        0.00    132.09 o
   4   4  15       69.07       12.40    140.18 o
   5   4  15        2.06        0.00    146.65 o
   6   4  15        8.72       33.43    160.66 o
 -13   5  15        8.29        0.00    117.80 o
 -12   5  15       20.45        0.00     80.45 o
 -11   5  15       21.89       61.54     78.71 o
 -10   5  15       68.15       35.36     71.75 o
  -9   5  15        0.45        0.00     77.91 o
  -8   5  15        8.48        0.00     52.10 o
  -7   5  15        0.58        0.00     49.86 o
  -6   5  15        1.09        0.00     62.81 o
  -5   5  15        8.31        0.00     92.73 o
  -4   5  15       13.78        0.00     64.26 o
  -3   5  15      214.87      181.80     54.43 o
  -2   5  15      325.67      346.41     57.18 o
  -1   5  15      460.00      381.18    159.86 o
   0   5  15        4.20       48.73     66.20 o
   1   5  15        3.57       41.07    111.87 o
   2   5  15        8.31        0.00    119.69 o
   3   5  15       54.43        0.00    130.47 o
   4   5  15      214.77      238.30    145.57 o
   5   5  15       10.61        0.00    145.03 o
 -12   6  15        2.26      251.78    181.15 o
 -11   6  15       48.27        0.00    137.75 o
 -10   6  15        9.36        1.62     97.85 o
  -9   6  15        2.06        0.00     86.34 o
  -8   6  15      205.74        0.00    120.77 o
  -7   6  15        4.85        3.77    113.76 o
  -6   6  15        9.01       20.95    114.03 o
  -5   6  15      156.43       43.05     71.86 o
  -4   6  15       11.84       21.77     72.18 o
  -3   6  15       34.15       40.79     68.77 o
  -2   6  15        2.24       78.41     70.24 o
  -1   6  15        3.36        0.00     71.08 o
   0   6  15      212.98       65.16     77.75 o
   1   6  15      150.75      174.74     80.02 o
   2   6  15       70.36       78.05    102.98 o
   3   6  15        0.15        0.00    129.93 o
   4   6  15       75.94        9.17    147.19 o
 -11   7  15        6.21        0.00    143.41 o
 -10   7  15       60.92      245.85    147.73 o
  -9   7  15        2.66        0.00    128.86 o
  -8   7  15       11.70        0.00    106.75 o
  -7   7  15       10.19       62.54    123.46 o
  -6   7  15       23.36       33.97    124.00 o
  -5   7  15        2.13       35.04    116.99 o
  -4   7  15      292.45      269.36    134.79 o
  -3   7  15       61.46       16.94    140.18 o
  -2   7  15       47.78       64.84     77.98 o
  -1   7  15      106.78      102.61     82.04 o
   0   7  15        8.46       36.46     84.42 o
   1   7  15       62.49        0.00     85.56 o
   2   7  15       12.08        0.00    106.75 o
   3   7  15       50.72      218.35    172.53 o
  -9   8  15        0.13        0.00    135.86 o
  -8   8  15       12.67        0.00    138.02 o
  -7   8  15        0.37        0.00    139.10 o
  -6   8  15        9.15       35.58    136.40 o
  -5   8  15       41.06        0.00    121.31 o
  -4   8  15        6.53      200.56    129.93 o
  -3   8  15        6.27        3.77    120.77 o
  -2   8  15       48.31       13.53     94.76 o
  -1   8  15        2.08      118.84    114.03 o
   0   8  15       41.42        0.00     91.18 o
   1   8  15       58.04        0.00     91.84 o
  -5   9  15        6.27       90.58    154.73 o
  -4   9  15        3.71        0.00    138.02 o
  -3   9  15       16.16      183.31    143.95 o
 -15   0  16      238.39      312.29    129.90 o
 -14   0  16      218.95      281.70     54.71 o
 -13   0  16       15.18      121.31     76.02 o
 -12   0  16      583.82      622.71     90.58 o
 -11   0  16      172.40      264.72     82.49 o
 -10   0  16       67.92      249.08     80.87 o
  -9   0  16     3445.26     3266.13    174.14 o
  -8   0  16     1513.57     1743.63    120.23 o
  -7   0  16      818.77     1043.46     73.66 o
  -6   0  16      592.41      633.25     44.07 o
  -5   0  16      726.79      788.89     46.04 o
  -4   0  16     6678.19     6621.92    134.05 o
  -3   0  16       19.35        0.00     32.61 o
  -2   0  16      178.13      213.29     39.78 o
  -1   0  16        6.66        1.33     56.41 o
   0   0  16      718.82      696.01     71.67 o
   1   0  16       10.13        0.00     77.91 o
   2   0  16      338.66      267.50     79.52 o
   3   0  16      259.93      301.38    103.52 o
   4   0  16      221.39      319.71    107.83 o
   5   0  16     1384.82     1664.87    156.89 o
   6   0  16      510.93      437.24    181.69 o
 -15   1  16      548.09      608.15    186.54 o
 -14   1  16      443.52      378.48    169.29 o
 -13   1  16        3.32       92.73    151.50 o
 -12   1  16      341.39      352.21     40.21 o
 -11   1  16      634.40      692.64     67.23 o
 -10   1  16      353.00      319.85     53.26 o
  -9   1  16      883.65      863.74     62.57 o
  -8   1  16     1269.16     1297.64     68.38 o
  -7   1  16      590.69      648.13     55.71 o
  -6   1  16     3882.79     4077.50    129.10 o
  -5   1  16       86.80       90.59     31.25 o
  -4   1  16       53.10        0.16     29.80 o
  -3   1  16      808.36      802.99     32.39 o
  -2   1  16       14.48        0.00     25.71 o
  -1   1  16      356.15      326.80     43.43 o
   0   1  16        2.48        0.00     38.85 o
   1   1  16      185.90      181.88     53.48 o
   2   1  16      173.48      144.93     55.23 o
   3   1  16      445.37      393.33     72.90 o
   4   1  16      265.19      294.50     73.15 o
   5   1  16       17.10       98.91     54.54 o
   6   1  16        3.99       75.16    107.33 o
 -14   2  16        0.70      249.08    166.60 o
 -13   2  16       29.24       51.76    150.42 o
 -12   2  16      196.91       90.56    187.08 o
 -11   2  16       16.12       59.11     94.35 o
 -10   2  16        9.26        0.00     68.80 o
  -9   2  16      167.43      199.64     75.91 o
  -8   2  16       49.30       14.33     36.24 o
  -7   2  16      165.16      146.36     42.96 o
  -6   2  16      358.79      384.14     48.33 o
  -5   2  16       13.07        0.00     36.11 o
  -4   2  16      836.82      858.78     44.29 o
  -3   2  16       19.11        0.00     29.66 o
  -2   2  16       19.15        0.00     32.38 o
  -1   2  16      206.68      166.54     35.27 o
   0   2  16      191.78      187.85     42.39 o
   1   2  16      345.98      310.87     51.77 o
   2   2  16      244.37      259.07     53.77 o
   3   2  16       31.31        3.83     57.37 o
   4   2  16        9.61        0.00     53.88 o
   5   2  16      281.56      272.01     57.48 o
 -14   3  16      172.01      242.85     93.86 o
 -13   3  16       96.23      125.63     87.11 o
 -12   3  16       96.22      147.40     88.82 o
 -11   3  16       56.24       84.28     81.36 o
 -10   3  16      350.60      297.17    111.06 o
  -9   3  16       48.77        0.00     94.08 o
  -8   3  16       88.51      145.53     66.34 o
  -7   3  16      444.44      271.44    128.59 o
  -6   3  16        5.65        0.00     86.26 o
  -5   3  16      702.58      655.61     49.56 o
  -4   3  16       45.36       25.23     46.37 o
  -3   3  16       37.09       89.76     44.17 o
  -2   3  16        0.38        0.00     42.60 o
  -1   3  16        1.53       53.69     43.30 o
   0   3  16      112.08       77.19     95.16 o
   1   3  16      101.15      107.51     78.18 o
   2   3  16       46.89        0.00     57.59 o
   3   3  16      296.45      227.91     46.41 o
   4   3  16       44.42        0.00     83.12 o
   5   3  16       31.26        0.00    160.66 o
 -13   4  16        7.70        0.00     84.98 o
 -12   4  16       33.18        0.00     85.37 o
 -11   4  16      238.56      243.31     84.95 o
 -10   4  16      115.69      141.82     78.24 o
  -9   4  16      577.98      704.09     87.56 o
  -8   4  16     1318.89     1391.08    114.03 o
  -7   4  16        8.47       18.66     53.61 o
  -6   4  16        0.92        0.00     50.21 o
  -5   4  16     1114.95     1103.70     87.19 o
  -4   4  16      255.58      154.32     47.79 o
  -3   4  16      224.05      176.07     68.55 o
  -2   4  16       32.43       17.34     58.60 o
  -1   4  16      517.55      544.41     48.57 o
   0   4  16       16.70        0.00     32.63 o
   1   4  16      548.38      465.28    134.25 o
   2   4  16       43.74        1.08    134.79 o
   3   4  16       11.77        0.00    137.48 o
   4   4  16      577.48      505.72    166.06 o
 -13   5  16      120.49        5.35     93.91 o
 -12   5  16        0.64      143.55     86.93 o
 -11   5  16        6.95        0.00     75.60 o
 -10   5  16      691.12      620.16     96.78 o
  -9   5  16        3.34        0.00     60.14 o
  -8   5  16      112.74       21.94     55.20 o
  -7   5  16      395.79      383.50     59.29 o
  -6   5  16      638.52      697.11     65.23 o
  -5   5  16      687.47      430.77    115.38 o
  -4   5  16       53.52       62.54    101.90 o
  -3   5  16      233.77      202.36     71.98 o
  -2   5  16       36.56       35.84     74.13 o
  -1   5  16       47.42       27.81     96.24 o
   0   5  16        5.42        0.00     70.83 o
   1   5  16       96.40       91.12    122.39 o
   2   5  16       37.31       32.89    129.39 o
   3   5  16      276.36       79.25    152.58 o
   4   5  16       34.63       43.67    143.95 o
 -11   6  16       25.07       84.44    106.00 o
 -10   6  16       61.23       57.63    107.29 o
  -9   6  16        2.77        0.00     97.87 o
  -8   6  16      731.15      734.31    143.95 o
  -7   6  16       34.74      200.02    122.39 o
  -6   6  16        8.51       75.74     73.30 o
  -5   6  16      543.95      520.67     83.45 o
  -4   6  16        8.64        0.00    210.54 o
  -3   6  16      442.28      388.32     83.48 o
  -2   6  16      311.95      364.34     82.89 o
  -1   6  16       84.37        0.00     76.82 o
   0   6  16       87.29       35.35    113.49 o
   1   6  16      105.56      186.54    126.70 o
   2   6  16       59.61        0.00    126.16 o
 -10   7  16       47.34      229.14    146.65 o
  -9   7  16        9.63        0.00    132.09 o
  -8   7  16        0.53        0.00    128.86 o
  -7   7  16       29.45        0.00    129.39 o
  -6   7  16       22.02        0.00    125.08 o
  -5   7  16        2.27       64.70    122.39 o
  -4   7  16       97.50       50.33    104.59 o
  -3   7  16        3.38        0.00    102.17 o
  -2   7  16       70.00       61.98     83.22 o
  -1   7  16        0.45      116.25     96.78 o
   0   7  16        4.54        0.00     84.38 o
   1   7  16        4.63        0.00    149.88 o
  -7   8  16       64.98        3.77    142.33 o
  -6   8  16       19.11        0.00    134.25 o
  -5   8  16       34.40       18.33    131.55 o
  -4   8  16      215.71      281.43    144.49 o
  -3   8  16      214.81       51.22    124.00 o
  -2   8  16      131.32      117.86     97.37 o
 -14   1  17       95.24      380.63    169.29 o
 -13   1  17      261.44      260.41    162.28 o
 -12   1  17        9.92       26.21     35.53 o
 -11   1  17       78.83      103.85     59.29 o
 -10   1  17      716.51      780.22     75.80 o
  -9   1  17      508.59      539.85     68.07 o
  -8   1  17      158.69      143.75     51.95 o
  -7   1  17      147.33      140.21     43.22 o
  -6   1  17       91.40      110.50     42.07 o
  -5   1  17       19.31        0.00     39.79 o
  -4   1  17       65.74       25.89     32.22 o
  -3   1  17       48.23       33.20     39.77 o
  -2   1  17       19.00       33.06     42.33 o
  -1   1  17      446.37      455.29     51.32 o
   0   1  17      437.12      508.41     89.21 o
   1   1  17      280.50      276.08     66.98 o
   2   1  17       29.91      107.81     68.89 o
   3   1  17        0.19        0.00     95.43 o
   4   1  17       98.70       79.01     95.16 o
 -14   2  17      102.18      153.66    168.21 o
 -13   2  17       99.56       56.61    154.73 o
 -12   2  17     1077.62     1239.23    110.60 o
 -11   2  17     1062.39     1183.88    107.67 o
 -10   2  17      237.96      286.92    110.52 o
  -9   2  17      560.44      650.47     84.81 o
  -8   2  17     1364.03     1392.58     63.49 o
  -7   2  17      794.79      879.01     57.09 o
  -6   2  17        7.09        3.66     38.00 o
  -5   2  17       16.62        0.00     37.54 o
  -4   2  17       41.21       35.59     31.60 o
  -3   2  17      290.48      355.24     38.61 o
  -2   2  17      605.90      503.83     94.99 o
  -1   2  17      451.10      566.61     92.12 o
   0   2  17        7.62       43.89     78.45 o
   1   2  17      618.67      707.27     77.25 o
   2   2  17     1018.62     1129.01     84.38 o
   3   2  17      864.14      848.15     75.86 o
   4   2  17      155.61      148.80     58.87 o
 -13   3  17      351.98      259.19    159.86 o
 -12   3  17       18.08       14.69     88.38 o
 -11   3  17      170.17       54.05     85.46 o
 -10   3  17     1500.52     1671.03    111.97 o
  -9   3  17      912.54     1007.80     93.66 o
  -8   3  17       71.47      158.61    159.86 o
  -7   3  17      541.27      502.24     77.20 o
  -6   3  17       64.43       16.80     44.82 o
  -5   3  17      185.14      163.93     44.90 o
  -4   3  17       68.58      132.35     58.52 o
  -3   3  17       56.36      105.54     49.06 o
  -2   3  17        4.13        0.00     46.23 o
  -1   3  17      723.57      704.03     72.41 o
   0   3  17      508.05      475.52     88.42 o
   1   3  17      923.10     1092.30    101.90 o
   2   3  17        1.11       40.94     47.39 o
   3   3  17       49.36       97.83     58.89 o
   4   3  17      123.02      116.96    113.76 o
 -13   4  17        1.23        0.00     89.23 o
 -12   4  17      423.68      611.34     99.19 o
 -11   4  17       66.18       17.33    168.21 o
 -10   4  17        0.01        0.00     79.72 o
  -9   4  17      311.10      459.01    127.78 o
  -8   4  17       98.57       20.86     68.65 o
  -7   4  17      387.09      335.52     62.35 o
  -6   4  17       54.90        0.00     52.51 o
  -5   4  17      133.51       71.30     49.67 o
  -4   4  17       15.50        0.00     48.02 o
  -3   4  17      101.72      175.15     49.22 o
  -2   4  17        1.34       14.60     54.27 o
  -1   4  17      135.31      126.70     59.84 o
   0   4  17       51.93      122.39    124.54 o
   1   4  17       53.28       56.61    140.18 o
   2   4  17       33.44      100.28    141.79 o
   3   4  17      145.41      128.86    165.52 o
 -12   5  17       13.09        2.39     85.39 o
 -11   5  17        1.20        0.00     80.58 o
 -10   5  17        0.13      163.59     78.70 o
  -9   5  17        2.05       43.03     62.50 o
  -8   5  17        2.40        0.00     58.34 o
  -7   5  17      119.09      115.59     98.93 o
  -6   5  17        3.92       12.60     56.17 o
  -5   5  17      162.68      290.60    113.76 o
  -4   5  17       43.40        0.00     98.66 o
  -3   5  17        1.33       10.73     72.29 o
  -2   5  17       96.64      178.28     79.40 o
  -1   5  17       52.65        0.00     72.00 o
   0   5  17      146.20        0.00    120.23 o
   1   5  17       34.84        0.00    124.54 o
   2   5  17       86.27        0.00    135.32 o
 -10   6  17        4.48        6.88    114.57 o
  -9   6  17       52.86       81.41    129.39 o
  -8   6  17      526.50      306.23    134.79 o
  -7   6  17       15.59        0.00    111.60 o
  -6   6  17      152.00      210.27    128.32 o
  -5   6  17       36.42       52.20     87.07 o
  -4   6  17        3.93       29.13     78.90 o
  -3   6  17        0.62        0.00     80.98 o
  -2   6  17      361.10      228.55     87.04 o
  -1   6  17        0.49        0.00     79.14 o
   0   6  17        6.57        0.00    131.01 o
   1   6  17       53.57      202.72    144.49 o
  -8   7  17        0.52        0.00    131.01 o
  -7   7  17        0.13       90.58    134.25 o
  -6   7  17      101.35      152.04    131.55 o
  -5   7  17        4.32       49.60    132.09 o
  -4   7  17        1.37        0.00    112.68 o
  -3   7  17       56.65        0.00     88.97 o
  -2   7  17       88.78      154.88     89.60 o
  -1   7  17        0.85       42.17     93.54 o
 -13   0  18       52.53      158.90    116.19 o
 -12   0  18      715.35      841.08     86.21 o
 -11   0  18      258.95      218.42     73.77 o
 -10   0  18      700.96      855.02     87.26 o
  -9   0  18      458.06      463.37    119.69 o
  -8   0  18      134.22       65.41    117.80 o
  -7   0  18       31.56       38.76     68.39 o
  -6   0  18     1100.31     1170.91     88.31 o
  -5   0  18     1448.37     1448.14     72.90 o
  -4   0  18      508.74      315.39     69.19 o
  -3   0  18       86.71      132.83     66.39 o
  -2   0  18      403.52      550.74     87.07 o
  -1   0  18     1462.81     1352.81     97.58 o
   0   0  18      888.14      922.74     85.95 o
   1   0  18      336.54      276.56     76.00 o
   2   0  18       53.86       69.77     73.18 o
   3   0  18        2.41       18.56     76.32 o
 -13   1  18      702.89      760.73    177.92 o
 -12   1  18      169.11      190.39     85.72 o
 -11   1  18        5.74        0.00     56.17 o
 -10   1  18      469.90      523.36     70.82 o
  -9   1  18        2.77        0.00     49.76 o
  -8   1  18      119.96      168.47     47.95 o
  -7   1  18     1052.93      967.58     61.24 o
  -6   1  18        8.48        0.00     43.85 o
  -5   1  18       86.66      113.54     40.44 o
  -4   1  18     1597.16     1667.18    107.55 o
  -3   1  18      546.76      550.96     61.21 o
  -2   1  18     1354.94     1583.49     79.78 o
  -1   1  18      114.31      107.56     55.17 o
   0   1  18      195.48      264.53     61.08 o
   1   1  18     1489.00     1808.67    115.10 o
   2   1  18        6.38        0.00     69.92 o
   3   1  18      195.68      132.50     73.81 o
 -13   2  18        1.91       59.31    162.28 o
 -12   2  18      169.81      361.76    165.52 o
 -11   2  18        3.60        0.00     80.25 o
 -10   2  18      197.70      187.45     80.87 o
  -9   2  18      327.20      281.44     79.92 o
  -8   2  18        1.38      141.23     74.05 o
  -7   2  18       26.03        0.00     49.73 o
  -6   2  18       77.34       80.12     47.62 o
  -5   2  18       73.51        0.00     37.69 o
  -4   2  18      112.49      108.84     43.78 o
  -3   2  18      115.92       92.40     52.68 o
  -2   2  18       16.24       60.48     62.85 o
  -1   2  18      256.69      259.71     91.65 o
   0   2  18        3.93        0.00     63.06 o
   1   2  18       28.22        0.00     67.12 o
   2   2  18        9.93        0.00     84.65 o
   3   2  18        0.12        0.00     67.14 o
 -12   3  18       92.22      124.59     93.15 o
 -11   3  18       12.67       31.17     78.33 o
 -10   3  18        1.93       28.75     75.79 o
  -9   3  18      162.87      157.96    112.95 o
  -8   3  18      162.15      102.02     72.85 o
  -7   3  18       12.72       32.41     59.12 o
  -6   3  18      331.63      437.23    102.17 o
  -5   3  18      107.42       55.83     53.52 o
  -4   3  18        7.36        0.00     98.66 o
  -3   3  18      573.68      568.60     70.34 o
  -2   3  18        3.35        0.00     81.95 o
  -1   3  18      260.02      338.58     91.12 o
   0   3  18      124.20      145.03     81.41 o
   1   3  18        5.67        3.14     63.35 o
   2   3  18       38.31        6.93     71.91 o
 -11   4  18      328.17      314.88     95.04 o
 -10   4  18        6.59        0.00     84.26 o
  -9   4  18       42.78        7.72     81.32 o
  -8   4  18      137.69      181.06     64.82 o
  -7   4  18       43.78       80.41     59.60 o
  -6   4  18       24.84       83.24     67.10 o
  -5   4  18      596.87      551.85     72.15 o
  -4   4  18      122.18      101.85     63.32 o
  -3   4  18        9.93       37.53     93.27 o
  -2   4  18      215.61      313.78     71.17 o
  -1   4  18      211.75      155.27     57.69 o
   0   4  18      350.73      184.93    134.79 o
   1   4  18      297.22        0.00    133.71 o
 -10   5  18       43.29       14.39     69.62 o
  -9   5  18      255.89      186.38     66.46 o
  -8   5  18       20.13        0.00     66.32 o
  -7   5  18      164.40       56.18     64.72 o
  -6   5  18      230.27      199.12     60.90 o
  -5   5  18      168.66      191.93    116.99 o
  -4   5  18      116.63       97.58    107.83 o
  -3   5  18      716.29      702.02    100.82 o
  -2   5  18      123.46      147.19    119.69 o
  -1   5  18       36.35        0.00    127.24 o
   0   5  18       43.67      125.62    142.87 o
  -8   6  18      156.67       24.26    126.70 o
  -7   6  18       43.45        0.00    121.85 o
  -6   6  18       12.25        0.00    123.46 o
  -5   6  18      327.92      299.52     89.39 o
  -4   6  18       18.74        0.00     82.70 o
  -3   6  18       60.72      211.61    125.89 o
  -2   6  18        8.13      108.91    133.17 o
 -12   1  19       11.25        2.44     77.71 o
 -11   1  19       93.06       34.92     49.65 o
 -10   1  19      142.54       89.82     53.69 o
  -9   1  19      152.30      200.07     55.57 o
  -8   1  19       55.37      107.29     54.28 o
  -7   1  19      346.57      508.74     49.30 o
  -6   1  19      560.89      624.50     50.66 o
  -5   1  19      154.14      153.40     84.95 o
  -4   1  19       40.53       43.50     56.23 o
  -3   1  19      143.98       93.58     56.81 o
  -2   1  19       25.84        0.00     54.07 o
  -1   1  19        2.78        0.00     57.23 o
   0   1  19      141.32      138.96     61.78 o
   1   1  19        0.70        0.00     71.69 o
 -12   2  19      375.62      774.21    175.76 o
 -11   2  19       13.06        0.00    136.40 o
 -10   2  19        2.25        0.00     84.85 o
  -9   2  19     1187.23     1393.88    107.83 o
  -8   2  19      689.20      726.65     88.70 o
  -7   2  19      279.88      303.49     44.00 o
  -6   2  19       62.22       77.45     41.18 o
  -5   2  19      948.67      909.86     55.89 o
  -4   2  19      616.36      732.81     77.03 o
  -3   2  19      113.10      178.76     65.69 o
  -2   2  19       11.15        0.00     63.86 o
  -1   2  19       78.14       70.79     75.48 o
   0   2  19       43.21       78.88     69.10 o
   1   2  19       48.69        0.00     90.58 o
 -11   3  19      215.61      102.50     84.65 o
 -10   3  19      276.72      357.22     91.02 o
  -9   3  19       55.64       28.30     80.68 o
  -8   3  19       29.22       66.87     76.02 o
  -7   3  19      737.56      832.35     73.69 o
  -6   3  19     1046.09      946.45     73.18 o
  -5   3  19      110.43      199.10     69.38 o
  -4   3  19        2.77       46.91     93.81 o
  -3   3  19      237.00      338.04     97.05 o
  -2   3  19      101.88       65.24     86.26 o
  -1   3  19        1.11       55.53     84.65 o
   0   3  19      122.61      200.56     85.72 o
 -10   4  19       54.14        0.00     86.98 o
  -9   4  19      343.87      307.31     75.74 o
  -8   4  19      154.82      152.94     78.19 o
  -7   4  19        0.25        0.00     69.34 o
  -6   4  19       27.43        5.76     67.75 o
  -5   4  19      172.56      201.10     77.64 o
  -4   4  19      241.22      222.13     85.72 o
  -3   4  19        0.80       54.99     74.94 o
  -2   4  19        0.50        1.08     67.39 o
  -1   4  19        1.59        0.00     66.31 o
  -8   5  19       24.47        0.00     70.27 o
  -7   5  19       65.63       83.19     69.39 o
  -6   5  19       30.69       11.32    118.61 o
  -5   5  19       39.02        0.00    111.60 o
  -4   5  19       30.34       44.21    106.75 o
  -3   5  19        0.93       73.86    126.16 o
 -10   0  20        0.34       78.89     75.60 o
  -9   0  20       99.41      162.53     76.63 o
  -8   0  20     1162.79     1294.32     98.80 o
  -7   0  20      118.49      162.26     75.45 o
  -6   0  20      207.95      122.39     95.97 o
  -5   0  20      235.70      301.92    104.05 o
  -4   0  20        0.31      198.94    102.98 o
  -3   0  20       68.97      150.42    106.75 o
  -2   0  20      690.56      610.85    122.92 o
  -1   0  20       46.77       95.43    106.21 o
 -10   1  20      448.78      465.19     55.92 o
  -9   1  20      495.49      576.53     64.04 o
  -8   1  20        1.35        0.00     48.99 o
  -7   1  20       26.77        0.00     57.83 o
  -6   1  20      383.91      464.29     62.97 o
  -5   1  20       72.09        0.00     55.51 o
  -4   1  20       18.30       78.55     58.70 o
  -3   1  20      118.24       79.07     59.76 o
  -2   1  20      117.27      241.96     63.58 o
  -1   1  20      101.42      136.54     64.27 o
 -10   2  20       47.52       65.57    152.85 o
  -9   2  20        4.01       11.71     61.75 o
  -8   2  20      248.20      256.71     66.34 o
  -7   2  20        1.34       14.40     46.22 o
  -6   2  20       18.82        0.00     47.45 o
  -5   2  20       64.17       55.44     51.92 o
  -4   2  20        0.25        0.00     78.45 o
  -3   2  20        0.01        0.00     97.05 o
  -2   2  20       57.95       62.88     68.62 o
  -1   2  20       15.63        0.00     65.19 o
  -9   3  20       59.68        0.00     81.41 o
  -8   3  20       67.81      114.57     79.23 o
  -7   3  20        0.05        0.00     75.03 o
  -6   3  20        6.16        0.00     71.26 o
  -5   3  20       17.00        0.00     90.04 o
  -4   3  20       18.69        0.00     94.35 o
  -3   3  20       11.04        0.00     91.12 o
  -2   3  20        9.50      106.21     92.73 o
  -7   4  20      301.13      332.76     78.62 o
  -6   4  20       11.51       10.63     69.25 o
  -5   4  20        0.05       36.66     83.03 o
  -7   1  21       38.94        0.00     67.92 o
  -6   1  21       67.16       27.31     70.07 o
  -5   1  21        1.49       39.61     60.10 o
 
